# Supplementary material for: Conserved regulation of RNA processing in somatic cell reprogramming
Source: BMC Genomics. 2019 Jan 31;20:100. doi: 10.1186/s12864-019-5438-2 (PMC6357513; doi:10.1186/s12864-019-5438-2)
Supplement: Supplementary file 1 — Gene set enrichment analysis of SRP016568. The file contains an XLSX spreadsheet summarizing the top 20 most enriched gene ontology (GO) terms among the 6278 genes that were significantly more highly expressed in iPSCs compared to foreskin fibroblasts in the study [21]. For comparison, the statistics for the same GO terms are also shown for the gene set enrichment analysis done using all 11705 differentially expressed genes. A total of 17249 genes were found to be expressed in the data sets and were used as background. The first four columns, from left to right, indicate the GO term identifier, name, ontology class/namespace, and the total number of (human) genes that are associated with the term. The next three columns indicate the number of genes associated with the term that were found more highly expressed in iPSCs, the false discovery rate (FDR; Benjamini-Hochberg) and the rank (by FDR) for the GO term enrichment. The remaining three columns indicate the same parameters for all differentially expressed genes. RNA-related GO terms have their names and identifiers in bold and italics. Asterisks next to GO term identifiers indicate that the term has the exact same set of genes associated with it as the preceding one and is thus redundant. (XLSX 6 kb) [file 12864_2019_5438_MOESM1_ESM.xlsx]

## Sheet: Top20 enriched terms
ID	Name	Namespace	Total # of genes	Genes with significantly increased expression			Differentially expressed genes
				Genes in study	False discovery rate	Rank	Genes in study	False discovery rate	Rank
GO:0044822	poly(A) RNA binding	molecular function	1128	611	3.78391e-32	1	794	0.391998	1546
GO:0006396	RNA processing	biological process	774	448	1.28249e-31	2	544	0.625604	2259
GO:0003723	RNA binding	molecular function	1519	773	5.31712e-30	3	1043	0.940814	4620
GO:0000398	mRNA splicing, via spliceosome	biological process	272	184	1.65166e-22	4	206	0.0729474	680
GO:0000377	RNA splicing, via transesterification reactions with bulged adenosine as nucleophile	biological process	272	184	1.65166e-22	4*	206	0.0729474	680*
GO:0000375	RNA splicing, via transesterification reactions	biological process	276	186	1.65166e-22	6	208	0.0953722	747
GO:0044428	nuclear part	cellular component	3610	1585	1.97058e-22	7	2565	0.000193314	182
GO:0070013	intracellular organelle lumen	cellular component	4041	1751	2.82457e-22	8	2896	3.63412e-07	73
GO:0031981	nuclear lumen	cellular component	3260	1446	2.82457e-22	9	2307	0.00265393	283
GO:0043233	organelle lumen	cellular component	4042	1751	2.82457e-22	10	2897	3.4812e-07	70
GO:0031974	membrane-enclosed lumen	cellular component	4042	1751	2.82457e-22	10*	2897	3.4812e-07	70*
GO:0003676	nucleic acid binding	molecular function	3690	1605	9.42561e-21	12	2524	0.940814	4403
GO:0034641	cellular nitrogen compound metabolic process	biological process	6056	2507	1.05603e-20	13	4175	0.227752	1111
GO:1990904	ribonucleoprotein complex	cellular component	689	373	3.19206e-19	14	449	0.996121	18040
GO:0030529	intracellular ribonucleoprotein complex	cellular component	689	373	3.19206e-19	14*	449	0.996121	18040*
GO:0008380	RNA splicing	biological process	367	223	8.9958e-19	16	266	0.382081	1489
GO:0006397	mRNA processing	biological process	426	250	2.47232e-18	17	300	0.847015	3051
GO:0034660	ncRNA metabolic process	biological process	456	264	2.48663e-18	18	315	0.940814	5133
GO:0006807	nitrogen compound metabolic process	biological process	6410	2612	3.97295e-17	19	4425	0.132291	842
GO:0005730	nucleolus	cellular component	796	409	6.00491e-16	20	592	0.0018471	254
