# Supplementary material for: Conserved regulation of RNA processing in somatic cell reprogramming
Source: BMC Genomics. 2019 Jan 31;20:100. doi: 10.1186/s12864-019-5438-2 (PMC6357513; doi:10.1186/s12864-019-5438-2)
Supplement: Supplementary file 2 — RNA-Seq sample table. The file contains an XLSX spreadsheet of the RNA-Seq data sets used in this study. For each sample listed are, from left to right, the Sequence Read Archive (SRA) study and run identifier, the organism and the cell type from which the sample was derived, and a descriptive sample group name that was used to pool samples for further analysis. (XLSX 14 kb) [file 12864_2019_5438_MOESM2_ESM.xlsx]

## Sheet: Additional_file_2
Study ID	Run ID	Organism	Cell type	Sample group
SRP011318	SRR438467	Mus musculus	iPSC	Induced pluripotent stem cells (iPSC; derived from MEF)
SRP011318	SRR438468	Mus musculus	iPSC	Induced pluripotent stem cells (iPSC; derived from MEF)
SRP011318	SRR438469	Mus musculus	iPSC	Induced pluripotent stem cells (iPSC; derived from APC)
SRP011318	SRR438470	Mus musculus	iPSC	Induced pluripotent stem cells (iPSC; derived from APC)
SRP011318	SRR438471	Mus musculus	iPSC	Induced pluripotent stem cells (iPSC; derived from HPC)
SRP011318	SRR438472	Mus musculus	iPSC	Induced pluripotent stem cells (iPSC; derived from HPC)
SRP011318	SRR438473	Mus musculus	iPSC	Induced pluripotent stem cells (iPSC; derived from APC)
SRP011318	SRR438474	Mus musculus	iPSC	Induced pluripotent stem cells (iPSC; derived from APC)
SRP011318	SRR438475	Mus musculus	iPSC	Induced pluripotent stem cells (iPSC; derived from MEF)
SRP011318	SRR438476	Mus musculus	iPSC	Induced pluripotent stem cells (iPSC; derived from MEF)
SRP011318	SRR438477	Mus musculus	iPSC	Induced pluripotent stem cells (iPSC; derived from APC)
SRP011318	SRR438478	Mus musculus	iPSC	Induced pluripotent stem cells (iPSC; derived from APC)
SRP011318	SRR438479	Mus musculus	iPSC	Induced pluripotent stem cells (iPSC; derived from HPC)
SRP011318	SRR438480	Mus musculus	iPSC	Induced pluripotent stem cells (iPSC; derived from HPC)
SRP011318	SRR438481	Mus musculus	iPSC	Induced pluripotent stem cells (iPSC; derived from APC)
SRP011318	SRR438482	Mus musculus	iPSC	Induced pluripotent stem cells (iPSC; derived from APC)
SRP011318	SRR438483	Mus musculus	fibroblast	Mouse embryonic fibroblasts (MEF)
SRP011318	SRR438484	Mus musculus	fibroblast	Mouse embryonic fibroblasts (MEF)
SRP011318	SRR438485	Mus musculus	APC	Adipose progenitor cells (APC)
SRP011318	SRR438486	Mus musculus	APC	Adipose progenitor cells (APC)
SRP011318	SRR438487	Mus musculus	HPC	Hematopoietic progenitor cells (HPC)
SRP011318	SRR438488	Mus musculus	HPC	Hematopoietic progenitor cells (HPC)
SRP011318	SRR438489	Mus musculus	APC	Adipose progenitor cells (APC)
SRP011318	SRR438490	Mus musculus	APC	Adipose progenitor cells (APC)
SRP016568	SRR597884	Homo sapiens	fibroblast	Foreskin fibroblasts
SRP016568	SRR597885	Homo sapiens	iPSC	Induced pluripotent stem cells (iPSC; derived from foreskin fibroblasts)
SRP016568	SRR597886	Homo sapiens	iPSC	Induced pluripotent stem cells (iPSC; derived from foreskin fibroblasts)
SRP016568	SRR597887	Homo sapiens	iPSC	Induced pluripotent stem cells (iPSC; derived from foreskin fibroblasts)
SRP016568	SRR597888	Homo sapiens	fibroblast	Foreskin fibroblasts
SRP016568	SRR597889	Homo sapiens	iPSC	Induced pluripotent stem cells (iPSC; derived from foreskin fibroblasts)
SRP016568	SRR597890	Homo sapiens	iPSC	Induced pluripotent stem cells (iPSC; derived from foreskin fibroblasts)
SRP016568	SRR597891	Homo sapiens	iPSC	Induced pluripotent stem cells (iPSC; derived from foreskin fibroblasts)
SRP016568	SRR597892	Homo sapiens	fibroblast	Foreskin fibroblasts
SRP016568	SRR597893	Homo sapiens	iPSC	Induced pluripotent stem cells (iPSC; derived from foreskin fibroblasts)
SRP016568	SRR597894	Homo sapiens	iPSC	Induced pluripotent stem cells (iPSC; derived from foreskin fibroblasts)
SRP016568	SRR597895	Homo sapiens	iPSC	Induced pluripotent stem cells (iPSC; derived from foreskin fibroblasts)
SRP016568	SRR597896	Homo sapiens	fibroblast	Foreskin fibroblasts
SRP016568	SRR597897	Homo sapiens	iPSC	Induced pluripotent stem cells (iPSC; derived from foreskin fibroblasts)
SRP016568	SRR597898	Homo sapiens	iPSC	Induced pluripotent stem cells (iPSC; derived from foreskin fibroblasts)
SRP016568	SRR597899	Homo sapiens	iPSC	Induced pluripotent stem cells (iPSC; derived from foreskin fibroblasts)
SRP016568	SRR597900	Homo sapiens	fibroblast	Foreskin fibroblasts
SRP016568	SRR597901	Homo sapiens	iPSC	Induced pluripotent stem cells (iPSC; derived from foreskin fibroblasts)
SRP016568	SRR597902	Homo sapiens	iPSC	Induced pluripotent stem cells (iPSC; derived from foreskin fibroblasts)
SRP016568	SRR597903	Homo sapiens	iPSC	Induced pluripotent stem cells (iPSC; derived from foreskin fibroblasts)
SRP016568	SRR597904	Homo sapiens	fibroblast	Foreskin fibroblasts
SRP016568	SRR597905	Homo sapiens	iPSC	Induced pluripotent stem cells (iPSC; derived from foreskin fibroblasts)
SRP016568	SRR597906	Homo sapiens	iPSC	Induced pluripotent stem cells (iPSC; derived from foreskin fibroblasts)
SRP016568	SRR597907	Homo sapiens	iPSC	Induced pluripotent stem cells (iPSC; derived from foreskin fibroblasts)
SRP016568	SRR597908	Homo sapiens	fibroblast	Foreskin fibroblasts
SRP016568	SRR597909	Homo sapiens	iPSC	Induced pluripotent stem cells (iPSC; derived from foreskin fibroblasts)
SRP016568	SRR597910	Homo sapiens	iPSC	Induced pluripotent stem cells (iPSC; derived from foreskin fibroblasts)
SRP016568	SRR597911	Homo sapiens	iPSC	Induced pluripotent stem cells (iPSC; derived from foreskin fibroblasts)
SRP026281	SRR921478	Mus musculus	fibroblast	Mouse embryonic fibroblasts (MEF)
SRP026281	SRR921479	Mus musculus	fibroblast	Mouse embryonic fibroblasts (MEF)
SRP026281	SRR921484	Mus musculus	iPSC	Chemically induced pluripotent stem cells (ciPSC; derived from MEF)
SRP026281	SRR921485	Mus musculus	iPSC	Chemically induced pluripotent stem cells (ciPSC; derived from MEF)
SRP033561	SRR1044368	Mus musculus	fibroblast	Mouse embryonic fibroblasts (MEF)
SRP033561	SRR1044369	Mus musculus	fibroblast	Mouse embryonic fibroblasts (MEF)
SRP033561	SRR1044370	Mus musculus	fibroblast	Mouse embryonic fibroblasts (MEF)
SRP033561	SRR1044371	Mus musculus	fibroblast	Mouse embryonic fibroblasts (MEF)
SRP033561	SRR1044372	Mus musculus	iPSC	Induced pluripotent stem cells (iPSC; derived from MEF)
SRP033561	SRR1044373	Mus musculus	iPSC	Induced pluripotent stem cells (iPSC; derived from MEF)
SRP033561	SRR1044374	Mus musculus	iPSC	Induced pluripotent stem cells (iPSC; derived from MEF)
SRP033561	SRR1044375	Mus musculus	iPSC	Induced pluripotent stem cells (iPSC; derived from MEF)
SRP033569	SRR1044672	Homo sapiens	iPSC	Induced pluripotent stem cells (iPSC; derived from fibroblasts via retroviral transduction)
SRP033569	SRR1044673	Homo sapiens	iPSC	Induced pluripotent stem cells (iPSC; derived from fibroblasts via retroviral transduction)
SRP033569	SRR1044674	Homo sapiens	iPSC	Induced pluripotent stem cells (iPSC; derived from fibroblasts via Sendai virus transduction)
SRP033569	SRR1044675	Homo sapiens	iPSC	Induced pluripotent stem cells (iPSC; derived from fibroblasts via Sendai virus transduction)
SRP033569	SRR1044676	Homo sapiens	fibroblast	Fibroblasts
SRP033569	SRR1268172	Homo sapiens	iPSC	Induced pluripotent stem cells (iPSC; derived from fibroblasts via retroviral transduction)
SRP033569	SRR1268173	Homo sapiens	iPSC	Induced pluripotent stem cells (iPSC; derived from fibroblasts via retroviral transduction)
SRP033569	SRR1268174	Homo sapiens	iPSC	Induced pluripotent stem cells (iPSC; derived from fibroblasts via Sendai virus transduction)
SRP033569	SRR1268175	Homo sapiens	iPSC	Induced pluripotent stem cells (iPSC; derived from fibroblasts via Sendai virus transduction)
SRP033569	SRR1268176	Homo sapiens	iPSC	Induced pluripotent stem cells (iPSC; derived from fibroblasts via Sendai virus transduction)
SRP033569	SRR1268177	Homo sapiens	iPSC	Induced pluripotent stem cells (iPSC; derived from fibroblasts via Sendai virus transduction)
SRP033569	SRR1268178	Homo sapiens	fibroblast	Fibroblasts
SRP033700	SRR1047515	Mus musculus	iPSC	Induced pluripotent stem cells (iPSC; derived from MEF)
SRP033700	SRR1047516	Mus musculus	iPSC	Induced pluripotent stem cells (iPSC; derived from MEF)
SRP033700	SRR1047517	Mus musculus	fibroblast	Mouse embryonic fibroblasts (MEF)
SRP033700	SRR1047518	Mus musculus	fibroblast	Mouse embryonic fibroblasts (MEF)
SRP045688	SRR1555656	Mus musculus	fibroblast	Mouse embryonic fibroblasts (MEF)
SRP045688	SRR1555658	Mus musculus	iPSC	Induced pluripotent stem cells (iPSC; derived from MEF)
SRP045688	SRR2095313	Mus musculus	fibroblast	Mouse embryonic fibroblasts (MEF)
SRP045688	SRR2095315	Mus musculus	iPSC	Induced pluripotent stem cells (iPSC; derived from MEF)
SRP045999	SRR1562676	Pan troglodytes	iPSC	Induced pluripotent stem cells (iPSC; derived from dermal fibroblasts)
SRP045999	SRR1562677	Pan troglodytes	iPSC	Induced pluripotent stem cells (iPSC; derived from dermal fibroblasts)
SRP045999	SRR1562678	Pan troglodytes	iPSC	Induced pluripotent stem cells (iPSC; derived from dermal fibroblasts)
SRP045999	SRR1562679	Pan troglodytes	iPSC	Induced pluripotent stem cells (iPSC; derived from dermal fibroblasts)
SRP045999	SRR1562680	Pan troglodytes	iPSC	Induced pluripotent stem cells (iPSC; derived from dermal fibroblasts)
SRP045999	SRR1562681	Pan troglodytes	iPSC	Induced pluripotent stem cells (iPSC; derived from dermal fibroblasts)
SRP045999	SRR1562682	Pan troglodytes	iPSC	Induced pluripotent stem cells (iPSC; derived from dermal fibroblasts)
SRP045999	SRR1562683	Pan troglodytes	iPSC	Induced pluripotent stem cells (iPSC; derived from dermal fibroblasts)
SRP045999	SRR1562684	Pan troglodytes	iPSC	Induced pluripotent stem cells (iPSC; derived from dermal fibroblasts)
SRP045999	SRR1562685	Pan troglodytes	iPSC	Induced pluripotent stem cells (iPSC; derived from dermal fibroblasts)
SRP045999	SRR1562686	Pan troglodytes	iPSC	Induced pluripotent stem cells (iPSC; derived from dermal fibroblasts)
SRP045999	SRR1562687	Pan troglodytes	iPSC	Induced pluripotent stem cells (iPSC; derived from dermal fibroblasts)
SRP045999	SRR1562688	Pan troglodytes	iPSC	Induced pluripotent stem cells (iPSC; derived from dermal fibroblasts)
SRP045999	SRR1562689	Pan troglodytes	iPSC	Induced pluripotent stem cells (iPSC; derived from dermal fibroblasts)
SRP045999	SRR1562690	Pan troglodytes	iPSC	Induced pluripotent stem cells (iPSC; derived from dermal fibroblasts)
SRP045999	SRR1562691	Pan troglodytes	iPSC	Induced pluripotent stem cells (iPSC; derived from dermal fibroblasts)
SRP045999	SRR1562692	Pan troglodytes	iPSC	Induced pluripotent stem cells (iPSC; derived from dermal fibroblasts)
SRP045999	SRR1562693	Pan troglodytes	iPSC	Induced pluripotent stem cells (iPSC; derived from dermal fibroblasts)
SRP045999	SRR1562694	Pan troglodytes	iPSC	Induced pluripotent stem cells (iPSC; derived from dermal fibroblasts)
SRP045999	SRR1562695	Pan troglodytes	iPSC	Induced pluripotent stem cells (iPSC; derived from dermal fibroblasts)
SRP045999	SRR1562696	Pan troglodytes	iPSC	Induced pluripotent stem cells (iPSC; derived from dermal fibroblasts)
SRP045999	SRR1562697	Pan troglodytes	iPSC	Induced pluripotent stem cells (iPSC; derived from dermal fibroblasts)
SRP045999	SRR1562698	Pan troglodytes	iPSC	Induced pluripotent stem cells (iPSC; derived from dermal fibroblasts)
SRP045999	SRR1562699	Pan troglodytes	iPSC	Induced pluripotent stem cells (iPSC; derived from dermal fibroblasts)
SRP045999	SRR1562700	Pan troglodytes	iPSC	Induced pluripotent stem cells (iPSC; derived from dermal fibroblasts)
SRP045999	SRR1562701	Pan troglodytes	iPSC	Induced pluripotent stem cells (iPSC; derived from dermal fibroblasts)
SRP045999	SRR1562702	Pan troglodytes	iPSC	Induced pluripotent stem cells (iPSC; derived from dermal fibroblasts)
SRP045999	SRR1562703	Pan troglodytes	iPSC	Induced pluripotent stem cells (iPSC; derived from dermal fibroblasts)
SRP045999	SRR1562704	Pan troglodytes	iPSC	Induced pluripotent stem cells (iPSC; derived from dermal fibroblasts)
SRP045999	SRR1562705	Pan troglodytes	iPSC	Induced pluripotent stem cells (iPSC; derived from dermal fibroblasts)
SRP045999	SRR1562706	Pan troglodytes	iPSC	Induced pluripotent stem cells (iPSC; derived from dermal fibroblasts)
SRP045999	SRR1562707	Pan troglodytes	iPSC	Induced pluripotent stem cells (iPSC; derived from dermal fibroblasts)
SRP045999	SRR1562708	Pan troglodytes	iPSC	Induced pluripotent stem cells (iPSC; derived from dermal fibroblasts)
SRP045999	SRR1562709	Pan troglodytes	iPSC	Induced pluripotent stem cells (iPSC; derived from dermal fibroblasts)
SRP045999	SRR1562710	Pan troglodytes	iPSC	Induced pluripotent stem cells (iPSC; derived from dermal fibroblasts)
SRP045999	SRR1562711	Pan troglodytes	iPSC	Induced pluripotent stem cells (iPSC; derived from dermal fibroblasts)
SRP045999	SRR1562712	Pan troglodytes	iPSC	Induced pluripotent stem cells (iPSC; derived from dermal fibroblasts)
SRP045999	SRR1562713	Pan troglodytes	iPSC	Induced pluripotent stem cells (iPSC; derived from dermal fibroblasts)
SRP045999	SRR1562714	Pan troglodytes	iPSC	Induced pluripotent stem cells (iPSC; derived from dermal fibroblasts)
SRP045999	SRR1562715	Pan troglodytes	iPSC	Induced pluripotent stem cells (iPSC; derived from dermal fibroblasts)
SRP045999	SRR1562716	Pan troglodytes	iPSC	Induced pluripotent stem cells (iPSC; derived from dermal fibroblasts)
SRP045999	SRR1562717	Pan troglodytes	iPSC	Induced pluripotent stem cells (iPSC; derived from dermal fibroblasts)
SRP045999	SRR1562718	Homo sapiens	iPSC	Induced pluripotent stem cells (iPSC; derived from LCL)
SRP045999	SRR1562719	Homo sapiens	iPSC	Induced pluripotent stem cells (iPSC; derived from LCL)
SRP045999	SRR1562720	Homo sapiens	iPSC	Induced pluripotent stem cells (iPSC; derived from LCL)
SRP045999	SRR1562721	Homo sapiens	iPSC	Induced pluripotent stem cells (iPSC; derived from LCL)
SRP045999	SRR1562722	Homo sapiens	iPSC	Induced pluripotent stem cells (iPSC; derived from LCL)
SRP045999	SRR1562723	Homo sapiens	iPSC	Induced pluripotent stem cells (iPSC; derived from LCL)
SRP045999	SRR1562724	Homo sapiens	iPSC	Induced pluripotent stem cells (iPSC; derived from LCL)
SRP045999	SRR1562725	Homo sapiens	iPSC	Induced pluripotent stem cells (iPSC; derived from LCL)
SRP045999	SRR1562726	Homo sapiens	iPSC	Induced pluripotent stem cells (iPSC; derived from LCL)
SRP045999	SRR1562727	Homo sapiens	iPSC	Induced pluripotent stem cells (iPSC; derived from LCL)
SRP045999	SRR1562728	Homo sapiens	iPSC	Induced pluripotent stem cells (iPSC; derived from LCL)
SRP045999	SRR1562729	Homo sapiens	iPSC	Induced pluripotent stem cells (iPSC; derived from LCL)
SRP045999	SRR1562730	Homo sapiens	iPSC	Induced pluripotent stem cells (iPSC; derived from LCL)
SRP045999	SRR1562731	Homo sapiens	iPSC	Induced pluripotent stem cells (iPSC; derived from LCL)
SRP045999	SRR1562732	Homo sapiens	iPSC	Induced pluripotent stem cells (iPSC; derived from LCL)
SRP045999	SRR1562733	Homo sapiens	iPSC	Induced pluripotent stem cells (iPSC; derived from LCL)
SRP045999	SRR1562734	Homo sapiens	iPSC	Induced pluripotent stem cells (iPSC; derived from LCL)
SRP045999	SRR1562735	Homo sapiens	iPSC	Induced pluripotent stem cells (iPSC; derived from LCL)
SRP045999	SRR1562736	Homo sapiens	iPSC	Induced pluripotent stem cells (iPSC; derived from dermal fibroblasts)
SRP045999	SRR1562737	Homo sapiens	iPSC	Induced pluripotent stem cells (iPSC; derived from dermal fibroblasts)
SRP045999	SRR1562738	Homo sapiens	iPSC	Induced pluripotent stem cells (iPSC; derived from dermal fibroblasts)
SRP045999	SRR1562739	Homo sapiens	iPSC	Induced pluripotent stem cells (iPSC; derived from dermal fibroblasts)
SRP045999	SRR1562740	Homo sapiens	iPSC	Induced pluripotent stem cells (iPSC; derived from dermal fibroblasts)
SRP045999	SRR1562741	Homo sapiens	iPSC	Induced pluripotent stem cells (iPSC; derived from dermal fibroblasts)
SRP045999	SRR1562742	Homo sapiens	iPSC	Induced pluripotent stem cells (iPSC; derived from dermal fibroblasts)
SRP045999	SRR1562743	Homo sapiens	iPSC	Induced pluripotent stem cells (iPSC; derived from dermal fibroblasts)
SRP045999	SRR1562744	Homo sapiens	iPSC	Induced pluripotent stem cells (iPSC; derived from dermal fibroblasts)
SRP045999	SRR1562745	Homo sapiens	iPSC	Induced pluripotent stem cells (iPSC; derived from dermal fibroblasts)
SRP045999	SRR1562746	Homo sapiens	iPSC	Induced pluripotent stem cells (iPSC; derived from dermal fibroblasts)
SRP045999	SRR1562747	Homo sapiens	iPSC	Induced pluripotent stem cells (iPSC; derived from dermal fibroblasts)
SRP045999	SRR1562748	Homo sapiens	iPSC	Induced pluripotent stem cells (iPSC; derived from LCL)
SRP045999	SRR1562749	Homo sapiens	iPSC	Induced pluripotent stem cells (iPSC; derived from LCL)
SRP045999	SRR1562750	Homo sapiens	iPSC	Induced pluripotent stem cells (iPSC; derived from LCL)
SRP045999	SRR1562751	Homo sapiens	iPSC	Induced pluripotent stem cells (iPSC; derived from LCL)
SRP045999	SRR1562752	Homo sapiens	iPSC	Induced pluripotent stem cells (iPSC; derived from LCL)
SRP045999	SRR1562753	Homo sapiens	iPSC	Induced pluripotent stem cells (iPSC; derived from LCL)
SRP045999	SRR1562754	Homo sapiens	iPSC	Induced pluripotent stem cells (iPSC; derived from LCL)
SRP045999	SRR1562755	Homo sapiens	iPSC	Induced pluripotent stem cells (iPSC; derived from LCL)
SRP045999	SRR1562756	Homo sapiens	iPSC	Induced pluripotent stem cells (iPSC; derived from LCL)
SRP045999	SRR1562757	Homo sapiens	iPSC	Induced pluripotent stem cells (iPSC; derived from LCL)
SRP045999	SRR1562758	Homo sapiens	iPSC	Induced pluripotent stem cells (iPSC; derived from LCL)
SRP045999	SRR1562759	Homo sapiens	iPSC	Induced pluripotent stem cells (iPSC; derived from LCL)
SRP045999	SRR1562760	Pan troglodytes	fibroblast	Dermal fibroblasts
SRP045999	SRR1562761	Pan troglodytes	fibroblast	Dermal fibroblasts
SRP045999	SRR1562762	Pan troglodytes	fibroblast	Dermal fibroblasts
SRP045999	SRR1562763	Pan troglodytes	fibroblast	Dermal fibroblasts
SRP045999	SRR1562764	Pan troglodytes	fibroblast	Dermal fibroblasts
SRP045999	SRR1562765	Pan troglodytes	fibroblast	Dermal fibroblasts
SRP045999	SRR1562766	Pan troglodytes	fibroblast	Dermal fibroblasts
SRP045999	SRR1562767	Pan troglodytes	fibroblast	Dermal fibroblasts
SRP045999	SRR1562768	Pan troglodytes	fibroblast	Dermal fibroblasts
SRP045999	SRR1562769	Pan troglodytes	fibroblast	Dermal fibroblasts
SRP045999	SRR1562770	Pan troglodytes	fibroblast	Dermal fibroblasts
SRP045999	SRR1562771	Pan troglodytes	fibroblast	Dermal fibroblasts
SRP045999	SRR1562772	Pan troglodytes	fibroblast	Dermal fibroblasts
SRP045999	SRR1562773	Pan troglodytes	fibroblast	Dermal fibroblasts
SRP045999	SRR1562774	Pan troglodytes	fibroblast	Dermal fibroblasts
SRP045999	SRR1562775	Pan troglodytes	fibroblast	Dermal fibroblasts
SRP045999	SRR1562776	Pan troglodytes	fibroblast	Dermal fibroblasts
SRP045999	SRR1562777	Pan troglodytes	fibroblast	Dermal fibroblasts
SRP045999	SRR1562778	Pan troglodytes	fibroblast	Dermal fibroblasts
SRP045999	SRR1562779	Pan troglodytes	fibroblast	Dermal fibroblasts
SRP045999	SRR1562780	Pan troglodytes	fibroblast	Dermal fibroblasts
SRP045999	SRR1562781	Pan troglodytes	fibroblast	Dermal fibroblasts
SRP045999	SRR1562782	Pan troglodytes	fibroblast	Dermal fibroblasts
SRP045999	SRR1562783	Pan troglodytes	fibroblast	Dermal fibroblasts
SRP045999	SRR1562784	Pan troglodytes	fibroblast	Dermal fibroblasts
SRP045999	SRR1562785	Pan troglodytes	fibroblast	Dermal fibroblasts
SRP045999	SRR1562786	Pan troglodytes	fibroblast	Dermal fibroblasts
SRP045999	SRR1562787	Pan troglodytes	fibroblast	Dermal fibroblasts
SRP045999	SRR1562788	Pan troglodytes	fibroblast	Dermal fibroblasts
SRP045999	SRR1562789	Pan troglodytes	fibroblast	Dermal fibroblasts
SRP045999	SRR1562790	Pan troglodytes	fibroblast	Dermal fibroblasts
SRP045999	SRR1562791	Pan troglodytes	fibroblast	Dermal fibroblasts
SRP045999	SRR1562792	Homo sapiens	fibroblast	Dermal fibroblasts
SRP045999	SRR1562793	Homo sapiens	fibroblast	Dermal fibroblasts
SRP045999	SRR1562794	Homo sapiens	fibroblast	Dermal fibroblasts
SRP045999	SRR1562795	Homo sapiens	fibroblast	Dermal fibroblasts
SRP045999	SRR1562796	Homo sapiens	fibroblast	Dermal fibroblasts
SRP045999	SRR1562797	Homo sapiens	fibroblast	Dermal fibroblasts
SRP045999	SRR1562798	Homo sapiens	fibroblast	Dermal fibroblasts
SRP045999	SRR1562799	Homo sapiens	fibroblast	Dermal fibroblasts
SRP045999	SRR1562800	Homo sapiens	lymphoblastoid	Lymphoblastoid cell line
SRP045999	SRR1562801	Homo sapiens	lymphoblastoid	Lymphoblastoid cell line
SRP045999	SRR1562802	Homo sapiens	lymphoblastoid	Lymphoblastoid cell line
SRP045999	SRR1562803	Homo sapiens	lymphoblastoid	Lymphoblastoid cell line
SRP045999	SRR1562804	Homo sapiens	lymphoblastoid	Lymphoblastoid cell line
SRP045999	SRR1562805	Homo sapiens	lymphoblastoid	Lymphoblastoid cell line
SRP045999	SRR1562806	Homo sapiens	lymphoblastoid	Lymphoblastoid cell line
SRP045999	SRR1562807	Homo sapiens	lymphoblastoid	Lymphoblastoid cell line
SRP045999	SRR1562808	Homo sapiens	lymphoblastoid	Lymphoblastoid cell line
SRP045999	SRR1562809	Homo sapiens	lymphoblastoid	Lymphoblastoid cell line
SRP045999	SRR1562810	Homo sapiens	lymphoblastoid	Lymphoblastoid cell line
SRP045999	SRR1562811	Homo sapiens	lymphoblastoid	Lymphoblastoid cell line
SRP045999	SRR1562812	Homo sapiens	lymphoblastoid	Lymphoblastoid cell line
SRP045999	SRR1562813	Homo sapiens	lymphoblastoid	Lymphoblastoid cell line
SRP049340	SRR1633235	Homo sapiens	intermediate	Intermediate: Human inducible fibroblasts-like cells with hTERT (hiF-T) to Induced pluripotent stem cells (iPSC; derived from hiF-T); Day 2
SRP049340	SRR1633236	Homo sapiens	intermediate	Intermediate: Human inducible fibroblasts-like cells with hTERT (hiF-T) to Induced pluripotent stem cells (iPSC; derived from hiF-T); Day 2
SRP049340	SRR1633237	Homo sapiens	intermediate	Intermediate: Human inducible fibroblasts-like cells with hTERT (hiF-T) to Induced pluripotent stem cells (iPSC; derived from hiF-T); Day 2
SRP049340	SRR1633238	Homo sapiens	intermediate	Intermediate: Human inducible fibroblasts-like cells with hTERT (hiF-T) to Induced pluripotent stem cells (iPSC; derived from hiF-T); Day 2
SRP049340	SRR1633239	Homo sapiens	intermediate	Intermediate: Human inducible fibroblasts-like cells with hTERT (hiF-T) to Induced pluripotent stem cells (iPSC; derived from hiF-T); Day 2
SRP049340	SRR1633240	Homo sapiens	intermediate	Intermediate: Human inducible fibroblasts-like cells with hTERT (hiF-T) to Induced pluripotent stem cells (iPSC; derived from hiF-T); Day 5
SRP049340	SRR1633241	Homo sapiens	intermediate	Intermediate: Human inducible fibroblasts-like cells with hTERT (hiF-T) to Induced pluripotent stem cells (iPSC; derived from hiF-T); Day 5
SRP049340	SRR1633242	Homo sapiens	intermediate	Intermediate: Human inducible fibroblasts-like cells with hTERT (hiF-T) to Induced pluripotent stem cells (iPSC; derived from hiF-T); Day 5
SRP049340	SRR1633243	Homo sapiens	intermediate	Intermediate: Human inducible fibroblasts-like cells with hTERT (hiF-T) to Induced pluripotent stem cells (iPSC; derived from hiF-T); Day 5
SRP049340	SRR1633244	Homo sapiens	intermediate	Intermediate: Human inducible fibroblasts-like cells with hTERT (hiF-T) to Induced pluripotent stem cells (iPSC; derived from hiF-T); Day 5
SRP049340	SRR1633245	Homo sapiens	intermediate	Intermediate: Human inducible fibroblasts-like cells with hTERT (hiF-T) to Induced pluripotent stem cells (iPSC; derived from hiF-T); Day 5
SRP049340	SRR1633246	Homo sapiens	intermediate	Intermediate: Human inducible fibroblasts-like cells with hTERT (hiF-T) to Induced pluripotent stem cells (iPSC; derived from hiF-T); Day 5
SRP049340	SRR1633247	Homo sapiens	intermediate	Intermediate: Human inducible fibroblasts-like cells with hTERT (hiF-T) to Induced pluripotent stem cells (iPSC; derived from hiF-T); Day 8
SRP049340	SRR1633248	Homo sapiens	intermediate	Intermediate: Human inducible fibroblasts-like cells with hTERT (hiF-T) to Induced pluripotent stem cells (iPSC; derived from hiF-T); Day 8
SRP049340	SRR1633249	Homo sapiens	intermediate	Intermediate: Human inducible fibroblasts-like cells with hTERT (hiF-T) to Induced pluripotent stem cells (iPSC; derived from hiF-T); Day 8
SRP049340	SRR1633250	Homo sapiens	intermediate	Intermediate: Human inducible fibroblasts-like cells with hTERT (hiF-T) to Induced pluripotent stem cells (iPSC; derived from hiF-T); Day 8
SRP049340	SRR1633256	Homo sapiens	intermediate	Intermediate: Human inducible fibroblasts-like cells with hTERT (hiF-T) to Induced pluripotent stem cells (iPSC; derived from hiF-T); Day 10
SRP049340	SRR1633257	Homo sapiens	intermediate	Intermediate: Human inducible fibroblasts-like cells with hTERT (hiF-T) to Induced pluripotent stem cells (iPSC; derived from hiF-T); Day 10
SRP049340	SRR1633258	Homo sapiens	intermediate	Intermediate: Human inducible fibroblasts-like cells with hTERT (hiF-T) to Induced pluripotent stem cells (iPSC; derived from hiF-T); Day 10
SRP049340	SRR1633267	Homo sapiens	intermediate	Intermediate: Human inducible fibroblasts-like cells with hTERT (hiF-T) to Induced pluripotent stem cells (iPSC; derived from hiF-T); Day 14
SRP049340	SRR1633268	Homo sapiens	intermediate	Intermediate: Human inducible fibroblasts-like cells with hTERT (hiF-T) to Induced pluripotent stem cells (iPSC; derived from hiF-T); Day 14
SRP049340	SRR1633269	Homo sapiens	intermediate	Intermediate: Human inducible fibroblasts-like cells with hTERT (hiF-T) to Induced pluripotent stem cells (iPSC; derived from hiF-T); Day 14
SRP049340	SRR1633300	Homo sapiens	fibroblast	Human inducible fibroblasts-like cells (hiF)
SRP049340	SRR1633301	Homo sapiens	fibroblast	Human inducible fibroblasts-like cells (hiF)
SRP049340	SRR1633302	Homo sapiens	fibroblast	Human inducible fibroblasts-like cells (hiF)
SRP049340	SRR1633303	Homo sapiens	fibroblast	Human inducible fibroblasts-like cells (hiF)
SRP049340	SRR1633304	Homo sapiens	fibroblast	Human inducible fibroblasts-like cells (hiF)
SRP049340	SRR1633305	Homo sapiens	fibroblast	Human inducible fibroblasts-like cells (hiF)
SRP049340	SRR1633306	Homo sapiens	fibroblast	Human inducible fibroblasts-like cells (hiF)
SRP049340	SRR1633307	Homo sapiens	fibroblast	Human inducible fibroblasts-like cells (hiF)
SRP049340	SRR1633308	Homo sapiens	fibroblast	Human inducible fibroblasts-like cells (hiF)
SRP049340	SRR1633309	Homo sapiens	fibroblast	Human inducible fibroblasts-like cells (hiF)
SRP049340	SRR1633310	Homo sapiens	fibroblast	Human inducible fibroblasts-like cells (hiF)
SRP049340	SRR1633311	Homo sapiens	fibroblast	Human inducible fibroblasts-like cells (hiF)
SRP049340	SRR1633312	Homo sapiens	fibroblast	Human inducible fibroblasts-like cells (hiF)
SRP049340	SRR1633313	Homo sapiens	fibroblast	Human inducible fibroblasts-like cells (hiF)
SRP049340	SRR1633314	Homo sapiens	fibroblast	Human inducible fibroblasts-like cells (hiF)
SRP049340	SRR1633315	Homo sapiens	fibroblast	Human inducible fibroblasts-like cells (hiF)
SRP049340	SRR1633316	Homo sapiens	fibroblast	Human inducible fibroblasts-like cells (hiF)
SRP049340	SRR1633317	Homo sapiens	fibroblast	Human inducible fibroblasts-like cells (hiF)
SRP049340	SRR1633318	Homo sapiens	fibroblast	Human inducible fibroblasts-like cells with hTERT (hiF-T)
SRP049340	SRR1633319	Homo sapiens	fibroblast	Human inducible fibroblasts-like cells with hTERT (hiF-T)
SRP049340	SRR1633320	Homo sapiens	fibroblast	Human inducible fibroblasts-like cells with hTERT (hiF-T)
SRP049340	SRR1633321	Homo sapiens	fibroblast	Human inducible fibroblasts-like cells with hTERT (hiF-T)
SRP049340	SRR1633322	Homo sapiens	fibroblast	Human inducible fibroblasts-like cells with hTERT (hiF-T)
SRP049340	SRR1633323	Homo sapiens	fibroblast	Human inducible fibroblasts-like cells with hTERT (hiF-T)
SRP049340	SRR1633324	Homo sapiens	fibroblast	Human inducible fibroblasts-like cells with hTERT (hiF-T)
SRP049340	SRR1633325	Homo sapiens	fibroblast	Human inducible fibroblasts-like cells with hTERT (hiF-T)
SRP049340	SRR1633326	Homo sapiens	fibroblast	Human inducible fibroblasts-like cells with hTERT (hiF-T)
SRP049340	SRR1633327	Homo sapiens	fibroblast	Human inducible fibroblasts-like cells with hTERT (hiF-T)
SRP049340	SRR1633328	Homo sapiens	fibroblast	Human inducible fibroblasts-like cells with hTERT (hiF-T)
SRP049340	SRR1633349	Homo sapiens	iPSC	Induced pluripotent stem cells (iPSC; derived from hiF)
SRP049340	SRR1633350	Homo sapiens	iPSC	Induced pluripotent stem cells (iPSC; derived from hiF)
SRP049340	SRR1633351	Homo sapiens	iPSC	Induced pluripotent stem cells (iPSC; derived from hiF)
SRP049340	SRR1633352	Homo sapiens	iPSC	Induced pluripotent stem cells (iPSC; derived from hiF)
SRP049340	SRR1633353	Homo sapiens	iPSC	Induced pluripotent stem cells (iPSC; derived from hiF-T)
SRP049340	SRR1633354	Homo sapiens	iPSC	Induced pluripotent stem cells (iPSC; derived from hiF-T)
SRP049340	SRR1633355	Homo sapiens	iPSC	Induced pluripotent stem cells (iPSC; derived from hiF-T)
SRP049340	SRR1633356	Homo sapiens	iPSC	Induced pluripotent stem cells (iPSC; derived from hiF-T)
SRP049340	SRR1633357	Homo sapiens	iPSC	Induced pluripotent stem cells (iPSC; derived from hiF-T)
SRP049340	SRR1633358	Homo sapiens	iPSC	Induced pluripotent stem cells (iPSC; derived from hiF-T)
SRP049340	SRR1633359	Homo sapiens	iPSC	Induced pluripotent stem cells (iPSC; derived from hiF-T)
SRP049340	SRR1633360	Homo sapiens	iPSC	Induced pluripotent stem cells (iPSC; derived from hiF-T)
SRP049340	SRR1633361	Homo sapiens	iPSC	Induced pluripotent stem cells (iPSC; derived from hiF-T)
SRP049340	SRR1633362	Homo sapiens	iPSC	Induced pluripotent stem cells (iPSC; derived from hiF-T)
SRP049340	SRR1633363	Homo sapiens	iPSC	Induced pluripotent stem cells (iPSC; derived from hiF-T)
SRP049340	SRR1633364	Homo sapiens	iPSC	Induced pluripotent stem cells (iPSC; derived from hiF-T)
SRP052014	SRR1752080	Mus musculus	iPSC	Induced pluripotent stem cells (iPSC; derived from SSC)
SRP052014	SRR1752081	Mus musculus	iPSC	Induced pluripotent stem cells (iPSC; derived from SSC)
SRP052014	SRR1752082	Mus musculus	iPSC	Induced pluripotent stem cells (iPSC; derived from SSC)
SRP052014	SRR1752086	Mus musculus	SSC	Spermatogonial stem cells (SSC)
SRP052014	SRR1752087	Mus musculus	SSC	Spermatogonial stem cells (SSC)
SRP052014	SRR1752088	Mus musculus	SSC	Spermatogonial stem cells (SSC)
SRP056571	SRR1930152	Mus musculus	fibroblast	Mouse embryonic fibroblasts (MEF)
SRP056571	SRR1930153	Mus musculus	fibroblast	Mouse embryonic fibroblasts (MEF)
SRP056571	SRR1930161	Mus musculus	iPSC	Induced pluripotent stem cells (iPSC; derived from MEF)
SRP056571	SRR1930162	Mus musculus	iPSC	Induced pluripotent stem cells (iPSC; derived from MEF)
SRP059670	SRR2070926	Mus musculus	fibroblast	Mouse embryonic fibroblasts (MEF)
SRP059670	SRR2070927	Mus musculus	fibroblast	Mouse embryonic fibroblasts (MEF)
SRP059670	SRR2070928	Mus musculus	fibroblast	Mouse embryonic fibroblasts (MEF)
SRP059670	SRR2070929	Mus musculus	intermediate	Intermediate: Mouse embryonic fibroblasts (MEF) to Induced pluripotent stem cells (iPSC; derived from MEF); Day 4
SRP059670	SRR2070930	Mus musculus	intermediate	Intermediate: Mouse embryonic fibroblasts (MEF) to Induced pluripotent stem cells (iPSC; derived from MEF); Day 4
SRP059670	SRR2070931	Mus musculus	intermediate	Intermediate: Mouse embryonic fibroblasts (MEF) to Induced pluripotent stem cells (iPSC; derived from MEF); Day 4
SRP059670	SRR2070932	Mus musculus	intermediate	Intermediate: Mouse embryonic fibroblasts (MEF) to Induced pluripotent stem cells (iPSC; derived from MEF); Day 7
SRP059670	SRR2070933	Mus musculus	intermediate	Intermediate: Mouse embryonic fibroblasts (MEF) to Induced pluripotent stem cells (iPSC; derived from MEF); Day 7
SRP059670	SRR2070934	Mus musculus	intermediate	Intermediate: Mouse embryonic fibroblasts (MEF) to Induced pluripotent stem cells (iPSC; derived from MEF); Day 7
SRP059670	SRR2070935	Mus musculus	intermediate	Intermediate: Mouse embryonic fibroblasts (MEF) to Induced pluripotent stem cells (iPSC; derived from MEF); Day 10
SRP059670	SRR2070936	Mus musculus	intermediate	Intermediate: Mouse embryonic fibroblasts (MEF) to Induced pluripotent stem cells (iPSC; derived from MEF); Day 10
SRP059670	SRR2070937	Mus musculus	intermediate	Intermediate: Mouse embryonic fibroblasts (MEF) to Induced pluripotent stem cells (iPSC; derived from MEF); Day 10
SRP059670	SRR2070938	Mus musculus	intermediate	Intermediate: Mouse embryonic fibroblasts (MEF) to Induced pluripotent stem cells (iPSC; derived from MEF); Day 15
SRP059670	SRR2070939	Mus musculus	intermediate	Intermediate: Mouse embryonic fibroblasts (MEF) to Induced pluripotent stem cells (iPSC; derived from MEF); Day 15
SRP059670	SRR2070940	Mus musculus	intermediate	Intermediate: Mouse embryonic fibroblasts (MEF) to Induced pluripotent stem cells (iPSC; derived from MEF); Day 15
SRP059670	SRR2070941	Mus musculus	intermediate	Intermediate: Mouse embryonic fibroblasts (MEF) to Induced pluripotent stem cells (iPSC; derived from MEF); Day 20
SRP059670	SRR2070942	Mus musculus	intermediate	Intermediate: Mouse embryonic fibroblasts (MEF) to Induced pluripotent stem cells (iPSC; derived from MEF); Day 20
SRP059670	SRR2070943	Mus musculus	intermediate	Intermediate: Mouse embryonic fibroblasts (MEF) to Induced pluripotent stem cells (iPSC; derived from MEF); Day 20
SRP059670	SRR2070944	Mus musculus	iPSC	Induced pluripotent stem cells (iPSC; derived from MEF)
SRP059670	SRR2070945	Mus musculus	iPSC	Induced pluripotent stem cells (iPSC; derived from MEF)
SRP059670	SRR2070946	Mus musculus	iPSC	Induced pluripotent stem cells (iPSC; derived from MEF)
SRP059670	SRR2070947	Mus musculus	fibroblast	Mouse embryonic fibroblasts (MEF)
SRP059670	SRR2070948	Mus musculus	fibroblast	Mouse embryonic fibroblasts (MEF)
SRP059670	SRR2070949	Mus musculus	fibroblast	Mouse embryonic fibroblasts (MEF)
SRP059670	SRR2070950	Mus musculus	intermediate	Intermediate: Mouse embryonic fibroblasts (MEF) to Induced pluripotent stem cells (iPSC; derived from MEF); Day 4
SRP059670	SRR2070951	Mus musculus	intermediate	Intermediate: Mouse embryonic fibroblasts (MEF) to Induced pluripotent stem cells (iPSC; derived from MEF); Day 4
SRP059670	SRR2070952	Mus musculus	intermediate	Intermediate: Mouse embryonic fibroblasts (MEF) to Induced pluripotent stem cells (iPSC; derived from MEF); Day 4
SRP059670	SRR2070953	Mus musculus	intermediate	Intermediate: Mouse embryonic fibroblasts (MEF) to Induced pluripotent stem cells (iPSC; derived from MEF); Day 7
SRP059670	SRR2070954	Mus musculus	intermediate	Intermediate: Mouse embryonic fibroblasts (MEF) to Induced pluripotent stem cells (iPSC; derived from MEF); Day 7
SRP059670	SRR2070955	Mus musculus	intermediate	Intermediate: Mouse embryonic fibroblasts (MEF) to Induced pluripotent stem cells (iPSC; derived from MEF); Day 7
SRP059670	SRR2070956	Mus musculus	intermediate	Intermediate: Mouse embryonic fibroblasts (MEF) to Induced pluripotent stem cells (iPSC; derived from MEF); Day 10
SRP059670	SRR2070957	Mus musculus	intermediate	Intermediate: Mouse embryonic fibroblasts (MEF) to Induced pluripotent stem cells (iPSC; derived from MEF); Day 10
SRP059670	SRR2070958	Mus musculus	intermediate	Intermediate: Mouse embryonic fibroblasts (MEF) to Induced pluripotent stem cells (iPSC; derived from MEF); Day 10
SRP059670	SRR2070959	Mus musculus	intermediate	Intermediate: Mouse embryonic fibroblasts (MEF) to Induced pluripotent stem cells (iPSC; derived from MEF); Day 15
SRP059670	SRR2070960	Mus musculus	intermediate	Intermediate: Mouse embryonic fibroblasts (MEF) to Induced pluripotent stem cells (iPSC; derived from MEF); Day 15
SRP059670	SRR2070961	Mus musculus	intermediate	Intermediate: Mouse embryonic fibroblasts (MEF) to Induced pluripotent stem cells (iPSC; derived from MEF); Day 15
SRP059670	SRR2070962	Mus musculus	intermediate	Intermediate: Mouse embryonic fibroblasts (MEF) to Induced pluripotent stem cells (iPSC; derived from MEF); Day 20
SRP059670	SRR2070963	Mus musculus	intermediate	Intermediate: Mouse embryonic fibroblasts (MEF) to Induced pluripotent stem cells (iPSC; derived from MEF); Day 20
SRP059670	SRR2070964	Mus musculus	intermediate	Intermediate: Mouse embryonic fibroblasts (MEF) to Induced pluripotent stem cells (iPSC; derived from MEF); Day 20
SRP059670	SRR2070965	Mus musculus	iPSC	Induced pluripotent stem cells (iPSC; derived from MEF)
SRP059670	SRR2070966	Mus musculus	iPSC	Induced pluripotent stem cells (iPSC; derived from MEF)
SRP059670	SRR2070967	Mus musculus	iPSC	Induced pluripotent stem cells (iPSC; derived from MEF)
SRP063867	SRR2453299	Homo sapiens	fibroblast	Fibroblasts
SRP063867	SRR2453300	Homo sapiens	fibroblast	Fibroblasts
SRP063867	SRR2453301	Homo sapiens	iPSC	Induced pluripotent stem cells (iPSC; derived from fibroblasts)
SRP063867	SRR2453302	Homo sapiens	fibroblast	Fibroblasts
SRP063867	SRR2453303	Homo sapiens	iPSC	Induced pluripotent stem cells (iPSC; derived from fibroblasts)
SRP063867	SRR2453304	Homo sapiens	iPSC	Induced pluripotent stem cells (iPSC; derived from fibroblasts)
SRP063867	SRR2453305	Homo sapiens	fibroblast	Fibroblasts
SRP063867	SRR2453306	Homo sapiens	iPSC	Induced pluripotent stem cells (iPSC; derived from fibroblasts)
SRP063867	SRR2453307	Homo sapiens	fibroblast	Fibroblasts
SRP063867	SRR2453308	Homo sapiens	iPSC	Induced pluripotent stem cells (iPSC; derived from fibroblasts)
SRP063867	SRR2453309	Homo sapiens	fibroblast	Fibroblasts
SRP063867	SRR2453310	Homo sapiens	iPSC	Induced pluripotent stem cells (iPSC; derived from fibroblasts)
SRP063867	SRR2453311	Homo sapiens	fibroblast	Fibroblasts
SRP063867	SRR2453312	Homo sapiens	iPSC	Induced pluripotent stem cells (iPSC; derived from fibroblasts)
SRP063867	SRR2453313	Homo sapiens	iPSC	Induced pluripotent stem cells (iPSC; derived from fibroblasts)
SRP063867	SRR2453314	Homo sapiens	iPSC	Induced pluripotent stem cells (iPSC; derived from fibroblasts)
SRP063867	SRR2453318	Homo sapiens	fibroblast	Fibroblasts
SRP063867	SRR2453319	Homo sapiens	fibroblast	Fibroblasts
SRP063867	SRR2453320	Homo sapiens	fibroblast	Fibroblasts
SRP063867	SRR2453323	Homo sapiens	fibroblast	Fibroblasts
SRP063867	SRR2453332	Homo sapiens	fibroblast	Fibroblasts
SRP063867	SRR2453333	Homo sapiens	fibroblast	Fibroblasts
SRP063867	SRR2453334	Homo sapiens	fibroblast	Fibroblasts
SRP063867	SRR2453335	Homo sapiens	fibroblast	Fibroblasts
SRP063867	SRR2453336	Homo sapiens	fibroblast	Fibroblasts
SRP063867	SRR2453341	Homo sapiens	fibroblast	Fibroblasts
SRP064357	SRR2541723	Mus musculus	fibroblast	Mouse embryonic fibroblasts (MEF)
SRP064357	SRR2541724	Mus musculus	fibroblast	Mouse embryonic fibroblasts (MEF)
SRP064357	SRR2541737	Mus musculus	iPSC	Chemically induced pluripotent stem cells (ciPSC; derived from MEF)
SRP064357	SRR2541738	Mus musculus	iPSC	Chemically induced pluripotent stem cells (ciPSC; derived from MEF)
SRP064357	SRR2541739	Mus musculus	iPSC	Chemically induced pluripotent stem cells (ciPSC; derived from MEF)
SRP064357	SRR2541740	Mus musculus	iPSC	Chemically induced pluripotent stem cells (ciPSC; derived from MEF)
SRP064357	SRR2541741	Mus musculus	iPSC	Chemically induced pluripotent stem cells (ciPSC; derived from MEF)
SRP064357	SRR2541742	Mus musculus	iPSC	Chemically induced pluripotent stem cells (ciPSC; derived from MEF)
SRP064357	SRR2541743	Mus musculus	iPSC	Chemically induced pluripotent stem cells (ciPSC; derived from MEF)
