# Supplementary material for: Conserved regulation of RNA processing in somatic cell reprogramming
Source: BMC Genomics. 2019 Jan 31;20:100. doi: 10.1186/s12864-019-5438-2 (PMC6357513; doi:10.1186/s12864-019-5438-2)
Supplement: Supplementary file 4 — Table of comparisons for differential analyses. The file contains an XLSX spreadsheet describing sample groups that were used for differential and gene set enrichment analyses. Comparisons are always between the end and start points of reprogramming (end point / start point or, in log-space, end point - start point). The table lists, from left to right, the Sequence Read Archive (SRA) study identifier, the organism from which the samples were derived, the sample groups of reprogramming start and end points, and a short name linking the comparisons to figures. (XLSX 5 kb) [file 12864_2019_5438_MOESM4_ESM.xlsx]

## Sheet: Supplementary_Table_3
Study ID	Organism	Endpoint parental	Endpoint iPSC	Comparison name
SRP011318	Mus musculus	Mouse embryonic fibroblasts (MEF)	Induced pluripotent stem cells (iPSC; derived from MEF)	iPSC vs MEF
SRP011318	Mus musculus	Adipose progenitor cells (APC)	Induced pluripotent stem cells (iPSC; derived from APC)	iPSC vs APC
SRP011318	Mus musculus	Hematopoietic progenitor cells (HPC)	Induced pluripotent stem cells (iPSC; derived from HPC)	iPSC vs HPC
SRP016568	Homo sapiens	Foreskin fibroblasts	Induced pluripotent stem cells (iPSC; derived from foreskin fibroblasts)	iPSC vs foreskin FB
SRP026281	Mus musculus	Mouse embryonic fibroblasts (MEF)	Chemically induced pluripotent stem cells (ciPSC; derived from MEF)	ciPSC vs MEF
SRP033561	Mus musculus	Mouse embryonic fibroblasts (MEF)	Induced pluripotent stem cells (iPSC; derived from MEF)	iPSC vs MEF
SRP033569	Homo sapiens	Fibroblasts	Induced pluripotent stem cells (iPSC; derived from fibroblasts via retroviral transduction)	iPSC (retro) vs FB
SRP033569	Homo sapiens	Fibroblasts	Induced pluripotent stem cells (iPSC; derived from fibroblasts via Sendai virus transduction)	iPSC (Sendai) vs FB
SRP033700	Mus musculus	Mouse embryonic fibroblasts (MEF)	Induced pluripotent stem cells (iPSC; derived from MEF)	iPSC vs MEF
SRP045688	Mus musculus	Mouse embryonic fibroblasts (MEF)	Induced pluripotent stem cells (iPSC; derived from MEF)	iPSC vs MEF
SRP045999	Pan troglodytes	Dermal fibroblasts	Induced pluripotent stem cells (iPSC; derived from dermal fibroblasts)	iPSC vs dermal FB
SRP045999	Homo sapiens	Lymphoblastoid cell line	Induced pluripotent stem cells (iPSC; derived from LCL)	iPSC vs LB
SRP045999	Homo sapiens	Dermal fibroblasts	Induced pluripotent stem cells (iPSC; derived from dermal fibroblasts)	iPSC vs dermal FB
SRP049340	Homo sapiens	Human inducible fibroblasts-like cells (hiF)	Induced pluripotent stem cells (iPSC; derived from hiF)	iPSC vs hiF
SRP049340	Homo sapiens	Human inducible fibroblasts-like cells with hTERT (hiF-T)	Induced pluripotent stem cells (iPSC; derived from hiF-T)	iPSC vs hiF-T
SRP052014	Mus musculus	Spermatogonial stem cells (SSC)	Induced pluripotent stem cells (iPSC; derived from SSC)	iPSC vs SSC
SRP056571	Mus musculus	Mouse embryonic fibroblasts (MEF)	Induced pluripotent stem cells (iPSC; derived from MEF)	iPSC vs MEF
SRP059670	Mus musculus	Mouse embryonic fibroblasts (MEF)	Induced pluripotent stem cells (iPSC; derived from MEF)	iPSC vs MEF
SRP063867	Homo sapiens	Fibroblasts	Induced pluripotent stem cells (iPSC; derived from fibroblasts)	iPSC vs FB
SRP064357	Mus musculus	Mouse embryonic fibroblasts (MEF)	Chemically induced pluripotent stem cells (ciPSC; derived from MEF)	ciPSC vs MEF
