# Supplementary material for: Conserved regulation of RNA processing in somatic cell reprogramming
Source: BMC Genomics. 2019 Jan 31;20:100. doi: 10.1186/s12864-019-5438-2 (PMC6357513; doi:10.1186/s12864-019-5438-2)
Supplement: Supplementary file 13 — Top ranked alternative splicing events for human and mouse reprogramming. The file contains an XLSX spreadsheet with information on the 100 top ranked alternative splicing events derived from Ensembl gene annotations (release 84) [70], as identified in a set of endpoint-to-endpoint comparisons of human (first tab) or mouse (second tab) somatic cell reprogramming experiments. Splice sites were ranked according to mean z-scores. The unique shorthand event identifiers (Figure S9), as well as the corresponding SUPPA event identifiers, Ensembl gene identifiers, gene symbols and SUPPA event types are indicated. (XLSX 17 kb) [file 12864_2019_5438_MOESM13_ESM.xlsx]

## Sheet: Human
Unique shorthand event identifier	SUPPA event identifier	Ensembl gene identifier	Gene symbol	Event type
PLAUR	ENSG00000011422;AF:19:43667691-43667777:43668256:43667691-43670066:43670166:-	ENSG00000011422	PLAUR	Alternative first exon
DEPDC1	ENSG00000024526;SE:1:68481612-68482046:68482897-68483950:-	ENSG00000024526	DEPDC1	Skipping exon
TBC1D23	ENSG00000036054;SE:3:100310542-100311833:100311877-100316099:+	ENSG00000036054	TBC1D23	Skipping exon
DKK3	ENSG00000050165;AF:11:12008608-12008870:12009082:12008608-12009172:12009370:-	ENSG00000050165	DKK3	Alternative first exon
SLK	ENSG00000065613;SE:10:104008356-104010816:104010908-104018160:+	ENSG00000065613	SLK	Skipping exon
TCF3	ENSG00000071564;AL:19:1609472:1609599-1611704:1611168:1611369-1611704:-	ENSG00000071564	TCF3	Alternative last exon
CRMP1	ENSG00000072832;AF:4:5866756-5888228:5888481:5866756-5892589:5893058:-	ENSG00000072832	CRMP1	Alternative first exon
ENSG00000076984	ENSG00000076984;SE:19:7904068-7905808:7905855-7909755:+	ENSG00000076984	N/A	Skipping exon
FGFR1	ENSG00000077782;AF:8:38457534-38467672:38467900:38457534-38467981:38468616:-	ENSG00000077782	FGFR1	Alternative first exon
FGFR1/1	ENSG00000077782;SE:8:38428435-38429682:38429948-38457356:-	ENSG00000077782	FGFR1	Skipping exon
FGFR1/2	ENSG00000077782;SE:8:38457534-38461096:38461255-38467672:-	ENSG00000077782	FGFR1	Skipping exon
MAP3K4	ENSG00000085511;SE:6:161097176-161098278:161098427-161101892:+	ENSG00000085511	MAP3K4	Skipping exon
DNM1L	ENSG00000087470;SE:12:32737942-32738264:32738296-32740064:+	ENSG00000087470	DNM1L	Skipping exon
DNMT3B	ENSG00000088305;SE:20:32792770-32793536:32793595-32795409:+	ENSG00000088305	DNMT3B	Skipping exon
EXOC1	ENSG00000090989;SE:4:55883928-55888888:55888932-55890223:+	ENSG00000090989	EXOC1	Skipping exon
ITGA6	ENSG00000091409;SE:2:172498100-172501772:172501901-172504091:+	ENSG00000091409	ITGA6	Skipping exon
MYL6	ENSG00000092841;SE:12:56158711-56159587:56159622-56159975:+	ENSG00000092841	MYL6	Skipping exon
HOOK2	ENSG00000095066;AF:19:12774897-12775405:12775523:12774897-12792324:12792582:-	ENSG00000095066	HOOK2	Alternative first exon
HOOK2/1	ENSG00000095066;AF:19:12774897-12775405:12775620:12774897-12792324:12792582:-	ENSG00000095066	HOOK2	Alternative first exon
SORBS1	ENSG00000095637;SE:10:95346452-95351209:95351376-95354882:-	ENSG00000095637	SORBS1	Skipping exon
SORBS1/1	ENSG00000095637;SE:10:95432576-95434622:95434717-95437490:-	ENSG00000095637	SORBS1	Skipping exon
SMARCB1	ENSG00000099956;A5:22:23791894-23793559:23791867-23793559:+	ENSG00000099956	SMARCB1	Alternative 5' splice site
ZMYND8	ENSG00000101040;AF:20:47347926-47348017:47348072:47347926-47356657:47356706:-	ENSG00000101040	ZMYND8	Alternative first exon
ATP11C	ENSG00000101974;SE:X:139728962-139731651:139731755-139737916:-	ENSG00000101974	ATP11C	Skipping exon
TSC2	ENSG00000103197;SE:16:2076585-2077598:2077726-2079032:+	ENSG00000103197	TSC2	Skipping exon
FCGRT	ENSG00000104870;RI:19:49524507:49524776-49525457:49525573:+	ENSG00000104870	FCGRT	Retained intron
PDCD5	ENSG00000105185;AF:19:32581201:32581327-32582195:32581526:32581700-32582195:+	ENSG00000105185	PDCD5	Alternative first exon
MEST	ENSG00000106484;AF:7:130486171:130486395-130495368:130492093:130492339-130495368:+	ENSG00000106484	MEST	Alternative first exon
MEST/1	ENSG00000106484;AF:7:130486354:130486395-130495368:130492093:130492339-130495368:+	ENSG00000106484	MEST	Alternative first exon
DNM1	ENSG00000106976;MX:9:128222860-128224251:128224389-128234021:128222860-128226035:128226173-128234021:+	ENSG00000106976	DNM1	Mutually exclusive exons
PRKAR1A	ENSG00000108946;AL:17:68530001-68530277:68533431:68530001-68551084:68551319:+	ENSG00000108946	PRKAR1A	Alternative last exon
FOXM1	ENSG00000111206;A3:12:2864755-2866393:2864752-2866393:-	ENSG00000111206	FOXM1	Alternative 3' splice site
FOXM1/1	ENSG00000111206;SE:12:2864752-2865355:2865399-2866393:-	ENSG00000111206	FOXM1	Skipping exon
VEGFA	ENSG00000112715;RI:6:43778889:43778918-43784541:43786484:+	ENSG00000112715	VEGFA	Retained intron
H2AFY	ENSG00000113648;AF:5:135346057-135350823:135350955:135346057-135352946:135362901:-	ENSG00000113648	H2AFY	Alternative first exon
DPYSL3	ENSG00000113657;AF:5:147424963-147453549:147453959:147424963-147509478:147510056:-	ENSG00000113657	DPYSL3	Alternative first exon
TFG	ENSG00000114354;AF:3:100709361:100709431-100713643:100709606:100709721-100713643:+	ENSG00000114354	TFG	Alternative first exon
RTKN	ENSG00000114993;AF:2:74432666-74440353:74440631:74432666-74441706:74441899:-	ENSG00000114993	RTKN	Alternative first exon
RTN4	ENSG00000115310;AF:2:55028220-55046816:55046886:55028220-55049745:55050544:-	ENSG00000115310	RTN4	Alternative first exon
RTN4/1	ENSG00000115310;SE:2:54987698-55025086:55027485-55028164:-	ENSG00000115310	RTN4	Skipping exon
FN1	ENSG00000115414;SE:2:215391814-215392931:215393203-215394528:-	ENSG00000115414	FN1	Skipping exon
MAD2L2	ENSG00000116670;AF:1:11680613-11681039:11681111:11680613-11691413:11691609:-	ENSG00000116670	MAD2L2	Alternative first exon
TJP2	ENSG00000119139;AF:9:69151650:69151771-69212548:69174165:69174432-69212548:+	ENSG00000119139	TJP2	Alternative first exon
TJP2/1	ENSG00000119139;AF:9:69174165:69174432-69212548:69205162:69205314-69212548:+	ENSG00000119139	TJP2	Alternative first exon
ENSG00000119335	ENSG00000119335;AF:9:128683655:128684007-128691170:128689226:128689655-128691170:+	ENSG00000119335	N/A	Alternative first exon
PPP2R4	ENSG00000119383;AF:9:129139382:129139649-129142445:129140008:129140151-129142445:+	ENSG00000119383	PPP2R4	Alternative first exon
PPP2R4/1	ENSG00000119383;AF:9:129140008:129140151-129142445:129141646:129141918-129142445:+	ENSG00000119383	PPP2R4	Alternative first exon
KIAA1217	ENSG00000120549;RI:10:24544981:24545103-24545827:24547843:+	ENSG00000120549	KIAA1217	Retained intron
KIAA1217/1	ENSG00000120549;SE:10:24474060-24494500:24494604-24495147:+	ENSG00000120549	KIAA1217	Skipping exon
TRIM6	ENSG00000121236;AF:11:5596109:5596181-5603246:5596656:5596914-5603246:+	ENSG00000121236	TRIM6	Alternative first exon
LRRFIP1	ENSG00000124831;AF:2:237627576:237627740-237708544:237692145:237692521-237708544:+	ENSG00000124831	LRRFIP1	Alternative first exon
CHN1	ENSG00000128656;AF:2:174824518-174846315:174846405:174824518-174846880:174847549:-	ENSG00000128656	CHN1	Alternative first exon
FGF13	ENSG00000129682;AF:X:138708928-138710817:138711665:138708928-138739242:138739353:-	ENSG00000129682	FGF13	Alternative first exon
RAP1GAP2	ENSG00000132359;SE:17:2957794-2962670:2962714-2963430:+	ENSG00000132359	RAP1GAP2	Skipping exon
ENSG00000132507	ENSG00000132507;AF:17:7307326:7307409-7309615:7308371:7308575-7309615:+	ENSG00000132507	N/A	Alternative first exon
WASF3	ENSG00000132970;MX:13:26671989-26676549:26676724-26681054:26671989-26680035:26680201-26681054:+	ENSG00000132970	WASF3	Mutually exclusive exons
NUMB	ENSG00000133961;SE:14:73277293-73279281:73279424-73282359:-	ENSG00000133961	NUMB	Skipping exon
PPHLN1	ENSG00000134283;SE:12:42375074-42384940:42384996-42387456:+	ENSG00000134283	PPHLN1	Skipping exon
FLNB	ENSG00000136068;SE:3:58138529-58141858:58141896-58142650:+	ENSG00000136068	FLNB	Skipping exon
NUMA1	ENSG00000137497;SE:11:72010854-72012401:72012442-72012895:-	ENSG00000137497	NUMA1	Skipping exon
SEC31A	ENSG00000138674;SE:4:82829058-82842140:82842481-82844386:-	ENSG00000138674	SEC31A	Skipping exon
SEC31A/1	ENSG00000138674;SE:4:82829058-82842185:82842481-82844386:-	ENSG00000138674	SEC31A	Skipping exon
BAHD1	ENSG00000140320;AF:15:40439721:40439965-40458451:40441212:40441268-40458451:+	ENSG00000140320	BAHD1	Alternative first exon
ARHGEF19	ENSG00000142632;A3:1:16202574-16204759:16202540-16204759:-	ENSG00000142632	ARHGEF19	Alternative 3' splice site
METTL21A	ENSG00000144401;AF:2:207624404-207625062:207625249:207624404-207625265:207625378:-	ENSG00000144401	METTL21A	Alternative first exon
ADD3	ENSG00000148700;AF:10:110005804:110006151-110100625:110007962:110008299-110100625:+	ENSG00000148700	ADD3	Alternative first exon
ADD3/1	ENSG00000148700;AL:10:110130486-110132305:110132727:110130486-110133326:110134330:+	ENSG00000148700	ADD3	Alternative last exon
ANK3	ENSG00000151150;SE:10:60109054-60111734:60111766-60114225:-	ENSG00000151150	ANK3	Skipping exon
ANK3/1	ENSG00000151150;SE:10:60139087-60166591:60166653-60166824:-	ENSG00000151150	ANK3	Skipping exon
PLOD2	ENSG00000152952;SE:3:146076895-146077862:146077924-146079116:-	ENSG00000152952	PLOD2	Skipping exon
ENSG00000153046	ENSG00000153046;AF:6:4773041:4773178-4891713:4776435:4776807-4891713:+	ENSG00000153046	N/A	Alternative first exon
ENSG00000153046/1	ENSG00000153046;AF:6:4773041:4773178-4891713:4889992:4890126-4891713:+	ENSG00000153046	N/A	Alternative first exon
LRRK1	ENSG00000154237;A3:15:101061288-101062381:101061288-101062574:+	ENSG00000154237	LRRK1	Alternative 3' splice site
LRRK1/1	ENSG00000154237;SE:15:101066741-101067240:101067387-101068671:+	ENSG00000154237	LRRK1	Skipping exon
DPH3	ENSG00000154813;AF:3:16264229-16264331:16264587:16264229-16264769:16264972:-	ENSG00000154813	DPH3	Alternative first exon
NMNAT2	ENSG00000157064;AF:1:183293793-183304670:183304874:183293793-183418183:183418602:-	ENSG00000157064	NMNAT2	Alternative first exon
SSBP3	ENSG00000157216;AF:1:54404930-54405953:54406419:54404930-54413356:54413479:-	ENSG00000157216	SSBP3	Alternative first exon
SSBP3/1	ENSG00000157216;SE:1:54251860-54257127:54257186-54258069:-	ENSG00000157216	SSBP3	Skipping exon
CYB561A3	ENSG00000162144;AF:11:61356728-61357312:61357347:61356728-61357733:61361264:-	ENSG00000162144	CYB561A3	Alternative first exon
NAV2	ENSG00000166833;AF:11:19350724:19351027-19832484:19713366:19713962-19832484:+	ENSG00000166833	NAV2	Alternative first exon
ENSG00000167380	ENSG00000167380;AL:19:44172952-44174984:44175429:44172952-44175498:44177683:+	ENSG00000167380	N/A	Alternative last exon
ENSG00000174720	ENSG00000174720;A5:4:112644871-112646351:112644768-112646351:+	ENSG00000174720	N/A	Alternative 5' splice site
PLEC	ENSG00000178209;AF:8:143938692-143939350:143939590:143938692-143953726:143953920:-	ENSG00000178209	PLEC	Alternative first exon
HMHA1	ENSG00000180448;A3:19:1083066-1083143:1083066-1083276:+	ENSG00000180448	HMHA1	Alternative 3' splice site
PCGF5	ENSG00000180628;AF:10:91163012:91163081-91222689:91220783:91220836-91222689:+	ENSG00000180628	PCGF5	Alternative first exon
AP1S2	ENSG00000182287;AL:X:15825806:15827372-15845379:15830059:15833007-15845379:-	ENSG00000182287	AP1S2	Alternative last exon
AP1S2/1	ENSG00000182287;AL:X:15825806:15827372-15845379:15831443:15831568-15845379:-	ENSG00000182287	AP1S2	Alternative last exon
TRAK1	ENSG00000182606;AF:3:42149235:42149599-42176814:42160212:42160473-42176814:+	ENSG00000182606	TRAK1	Alternative first exon
TSKU	ENSG00000182704;AF:11:76783239:76783404-76795609:76791752:76792769-76795609:+	ENSG00000182704	TSKU	Alternative first exon
MTA1	ENSG00000182979;SE:14:105466578-105466707:105466742-105469467:+	ENSG00000182979	MTA1	Skipping exon
SEPT9	ENSG00000184640;AF:17:77319515:77320348-77402059:77373190:77373552-77402059:+	ENSG00000184640	SEPT9	Alternative first exon
BICD2	ENSG00000185963;RI:9:92711363:92713461-92715253:92715463:-	ENSG00000185963	BICD2	Retained intron
RNF220	ENSG00000187147;RI:1:44649883:44649957-44650704:44651723:+	ENSG00000187147	RNF220	Retained intron
ENSG00000196550	ENSG00000196550;AF:1:206199884-206201874:206202873:206199884-206203844:206204065:-	ENSG00000196550	N/A	Alternative first exon
FLNA	ENSG00000196924;SE:X:154355072-154357251:154357274-154357434:-	ENSG00000196924	FLNA	Skipping exon
TPM2	ENSG00000198467;AL:9:35681992:35682163-35684246:35682930:35683241-35684246:-	ENSG00000198467	TPM2	Alternative last exon
ANKRD28	ENSG00000206560;AF:3:15795306-15796405:15797979:15795306-15859377:15859771:-	ENSG00000206560	ANKRD28	Alternative first exon
ENSG00000221926	ENSG00000221926;SE:17:15677280-15677575:15677721-15680865:-	ENSG00000221926	N/A	Skipping exon
RGL2	ENSG00000237441;AF:6:33297115-33297214:33297692:33297115-33297931:33297986:-	ENSG00000237441	RGL2	Alternative first exon
ENSG00000241288	ENSG00000241288;AF:3:125863113-125866083:125866202:125863113-125885880:125887335:-	ENSG00000241288	N/A	Alternative first exon

## Sheet: Mouse
Unique shorthand event identifier	SUPPA event identifier	Ensembl gene identifier	Gene symbol	Event type
Aire	ENSMUSG00000000731;SE:10:78034489-78034586:78035833-78036685:-	ENSMUSG00000000731	Aire	Skipping exon
ENSMUSG00000002948	ENSMUSG00000002948;RI:8:4245695:4245825-4247657:4247897:+	ENSMUSG00000002948	N/A	Retained intron
ENSMUSG00000002948/1	ENSMUSG00000002948;SE:8:4239033-4240688:4240735-4243304:+	ENSMUSG00000002948	N/A	Skipping exon
Dtx2	ENSMUSG00000004947;SE:5:136021858-136026470:136026607-136028499:+	ENSMUSG00000004947	Dtx2	Skipping exon
Fblim1	ENSMUSG00000006219;AF:4:141595948-141598083:141598224:141595948-141605921:141606052:-	ENSMUSG00000006219	Fblim1	Alternative first exon
Rundc3a	ENSMUSG00000006575;RI:11:102399615:102399780-102399888:102400045:+	ENSMUSG00000006575	Rundc3a	Retained intron
Qrich1	ENSMUSG00000006673;AF:9:108517103:108517240-108528589:108517599:108518826-108528589:+	ENSMUSG00000006673	Qrich1	Alternative first exon
ENSMUSG00000012396	ENSMUSG00000012396;AF:6:122707489:122707516-122707812:122707565:122707608-122707812:+	ENSMUSG00000012396	N/A	Alternative first exon
Rxra	ENSMUSG00000015846;AF:2:27677201:27677460-27737299:27709292:27709372-27737299:+	ENSMUSG00000015846	Rxra	Alternative first exon
H2afy	ENSMUSG00000015937;MX:13:56084285-56088252:56088342-56096124:56084285-56089758:56089857-56096124:-	ENSMUSG00000015937	H2afy	Mutually exclusive exons
ENSMUSG00000016481	ENSMUSG00000016481;AL:1:195098659:195098841-195111080:195103796:195103907-195111080:-	ENSMUSG00000016481	N/A	Alternative last exon
Abr	ENSMUSG00000017631;AF:11:76486536-76494257:76495005:76486536-76508888:76509419:-	ENSMUSG00000017631	Abr	Alternative first exon
Sgk1	ENSMUSG00000019970;AF:10:21978672:21978982-21994966:21993890:21994181-21994966:+	ENSMUSG00000019970	Sgk1	Alternative first exon
Sgk1/1	ENSMUSG00000019970;AF:10:21992223:21992407-21994966:21993890:21994181-21994966:+	ENSMUSG00000019970	Sgk1	Alternative first exon
Osbpl8	ENSMUSG00000020189;SE:10:111204840-111224672:111224708-111233553:+	ENSMUSG00000020189	Osbpl8	Skipping exon
Dnmt3a	ENSMUSG00000020661;AF:12:3807030:3807120-3835027:3807160:3807254-3835027:+	ENSMUSG00000020661	Dnmt3a	Alternative first exon
Mta1	ENSMUSG00000021144;SE:12:113117081-113120211:113120261-113120827:+	ENSMUSG00000021144	Mta1	Skipping exon
Mta1/1	ENSMUSG00000021144;SE:12:113133337-113133541:113133576-113135797:+	ENSMUSG00000021144	Mta1	Skipping exon
Numb	ENSMUSG00000021224;SE:12:83796154-83797197:83797343-83799508:-	ENSMUSG00000021224	Numb	Skipping exon
Gcnt2	ENSMUSG00000021360;AF:13:40859768:40861273-40953576:40886758:40888285-40953576:+	ENSMUSG00000021360	Gcnt2	Alternative first exon
Gcnt2/1	ENSMUSG00000021360;AF:13:40886758:40888285-40953576:40917634:40918801-40953576:+	ENSMUSG00000021360	Gcnt2	Alternative first exon
Ddx4	ENSMUSG00000021758;SE:13:112636045-112641150:112641227-112644509:-	ENSMUSG00000021758	Ddx4	Skipping exon
Kat6b	ENSMUSG00000021767;AF:14:21481434:21481553-21516626:21500885:21501078-21516626:+	ENSMUSG00000021767	Kat6b	Alternative first exon
Kat6b/1	ENSMUSG00000021767;AF:14:21499770:21499821-21516626:21500885:21501078-21516626:+	ENSMUSG00000021767	Kat6b	Alternative first exon
Mbnl2	ENSMUSG00000022139;SE:14:120389163-120395712:120395765-120396451:+	ENSMUSG00000022139	Mbnl2	Skipping exon
Plec	ENSMUSG00000022565;AF:15:76194812-76195424:76195710:76194812-76208965:76209165:-	ENSMUSG00000022565	Plec	Alternative first exon
Plec/1	ENSMUSG00000022565;AF:15:76194812-76197980:76198209:76194812-76208965:76209165:-	ENSMUSG00000022565	Plec	Alternative first exon
Plec/2	ENSMUSG00000022565;AF:15:76194812-76199294:76199406:76194812-76208965:76209165:-	ENSMUSG00000022565	Plec	Alternative first exon
Plec/3	ENSMUSG00000022565;AF:15:76194812-76199549:76199835:76194812-76208965:76209165:-	ENSMUSG00000022565	Plec	Alternative first exon
Plec/4	ENSMUSG00000022565;AF:15:76194812-76200469:76200607:76194812-76208965:76209165:-	ENSMUSG00000022565	Plec	Alternative first exon
Plec/5	ENSMUSG00000022565;AF:15:76194812-76205598:76206322:76194812-76208965:76209165:-	ENSMUSG00000022565	Plec	Alternative first exon
Plec/6	ENSMUSG00000022565;AF:15:76194812-76208965:76209165:76194812-76229358:76229497:-	ENSMUSG00000022565	Plec	Alternative first exon
ENSMUSG00000022679	ENSMUSG00000022679;AF:16:13903161:13903280-13944666:13940665:13941023-13944666:+	ENSMUSG00000022679	N/A	Alternative first exon
Wiz	ENSMUSG00000024050;AF:17:32387817-32388604:32388885:32387817-32389260:32389401:-	ENSMUSG00000024050	Wiz	Alternative first exon
Add3	ENSMUSG00000025026;SE:19:53242627-53244310:53244405-53244998:+	ENSMUSG00000025026	Add3	Skipping exon
Tmem80	ENSMUSG00000025505;SE:7:141328266-141331418:141331561-141332910:+	ENSMUSG00000025505	Tmem80	Skipping exon
Mpzl1	ENSMUSG00000026566;SE:1:165593677-165601750:165601855-165604610:-	ENSMUSG00000026566	Mpzl1	Skipping exon
Itga6	ENSMUSG00000027111;AL:2:71849506-71852263:71852635:71849506-71855854:71858416:+	ENSMUSG00000027111	Itga6	Alternative last exon
Mdk	ENSMUSG00000027239;AF:2:91931448-91931627:91931688:91931448-91931930:91932297:-	ENSMUSG00000027239	Mdk	Alternative first exon
Dnmt3b	ENSMUSG00000027478;SE:2:153670447-153670849:153670908-153672216:+	ENSMUSG00000027478	Dnmt3b	Skipping exon
Lef1	ENSMUSG00000027985;SE:3:131189425-131191023:131191106-131193129:+	ENSMUSG00000027985	Lef1	Skipping exon
Lef1/1	ENSMUSG00000027985;SE:3:131204304-131204933:131204973-131223076:+	ENSMUSG00000027985	Lef1	Skipping exon
Papss1	ENSMUSG00000028032;SE:3:131564983-131565948:131566060-131567502:+	ENSMUSG00000028032	Papss1	Skipping exon
Arhgef2	ENSMUSG00000028059;AF:3:88615367:88615521-88616561:88616143:88616456-88616561:+	ENSMUSG00000028059	Arhgef2	Alternative first exon
Map3k7	ENSMUSG00000028284;SE:4:31992516-31994874:31994954-32002089:+	ENSMUSG00000028284	Map3k7	Skipping exon
Map3k7/1	ENSMUSG00000028284;SE:4:31992516-31994874:31995010-32002089:+	ENSMUSG00000028284	Map3k7	Skipping exon
Nasp	ENSMUSG00000028693;SE:4:116605763-116610403:116611377-116611972:-	ENSMUSG00000028693	Nasp	Skipping exon
Nasp/1	ENSMUSG00000028693;SE:4:116612081-116614330:116614410-116618870:-	ENSMUSG00000028693	Nasp	Skipping exon
Klf3	ENSMUSG00000029178;A5:5:64812507-64816735:64812503-64816735:+	ENSMUSG00000029178	Klf3	Alternative 5' splice site
Klf3/1	ENSMUSG00000029178;AF:5:64803388:64803791-64816735:64812384:64812507-64816735:+	ENSMUSG00000029178	Klf3	Alternative first exon
Klf3/2	ENSMUSG00000029178;AF:5:64803577:64803791-64816735:64812340:64812503-64816735:+	ENSMUSG00000029178	Klf3	Alternative first exon
M1ap	ENSMUSG00000030041;SE:6:83026404-83028392:83028532-83029770:+	ENSMUSG00000030041	M1ap	Skipping exon
Ybx3	ENSMUSG00000030189;SE:6:131370414-131375974:131376180-131379358:-	ENSMUSG00000030189	Ybx3	Skipping exon
Ap1s2	ENSMUSG00000031367;AL:X:163917843-163926903:163929546:163917843-163932133:163933359:+	ENSMUSG00000031367	Ap1s2	Alternative last exon
Mecp2	ENSMUSG00000031393;SE:X:74037332-74079909:74080032-74085510:-	ENSMUSG00000031393	Mecp2	Skipping exon
Morf4l2	ENSMUSG00000031422;AF:X:136739894-136740946:136741155:136739894-136743593:136743690:-	ENSMUSG00000031422	Morf4l2	Alternative first exon
Morf4l2/1	ENSMUSG00000031422;AF:X:136739894-136741393:136741661:136739894-136743593:136743690:-	ENSMUSG00000031422	Morf4l2	Alternative first exon
Morf4l2/2	ENSMUSG00000031422;AF:X:136739894-136742824:136742918:136739894-136743593:136743690:-	ENSMUSG00000031422	Morf4l2	Alternative first exon
Morf4l2/3	ENSMUSG00000031422;SE:X:136735622-136739805:136739894-136743593:-	ENSMUSG00000031422	Morf4l2	Skipping exon
Ash2l	ENSMUSG00000031575;AF:8:25840075-25840582:25840769:25840075-25847579:25847694:-	ENSMUSG00000031575	Ash2l	Alternative first exon
Ash2l/1	ENSMUSG00000031575;AF:8:25840075-25840582:25840779:25840075-25847579:25847694:-	ENSMUSG00000031575	Ash2l	Alternative first exon
Gse1	ENSMUSG00000031822;AF:8:120488447:120489151-120553584:120535857:120535954-120553584:+	ENSMUSG00000031822	Gse1	Alternative first exon
Fam81a	ENSMUSG00000032224;AF:9:70126283-70141313:70141578:70126283-70142247:70142560:-	ENSMUSG00000032224	Fam81a	Alternative first exon
Plod2	ENSMUSG00000032374;SE:9:92600882-92601985:92602047-92602948:+	ENSMUSG00000032374	Plod2	Skipping exon
Mras	ENSMUSG00000032470;AF:9:99411602-99425777:99425896:99411602-99436310:99437381:-	ENSMUSG00000032470	Mras	Alternative first exon
Mras/1	ENSMUSG00000032470;AF:9:99411602-99425777:99425896:99411602-99436881:99436881:-	ENSMUSG00000032470	Mras	Alternative first exon
Mobp	ENSMUSG00000032517;SE:9:120149797-120154687:120154765-120167801:+	ENSMUSG00000032517	Mobp	Skipping exon
Gpr19	ENSMUSG00000032641;SE:6:134870482-134877217:134877334-134887630:-	ENSMUSG00000032641	Gpr19	Skipping exon
Dnm2	ENSMUSG00000033335;AL:9:21505715-21506333:21507126:21505715-21507423:21507759:+	ENSMUSG00000033335	Dnm2	Alternative last exon
Dnm2/1	ENSMUSG00000033335;AL:9:21505715-21506333:21507140:21505715-21507423:21507754:+	ENSMUSG00000033335	Dnm2	Alternative last exon
Dnm2/2	ENSMUSG00000033335;MX:9:21478348-21478899:21479037-21481333:21478348-21480407:21480545-21481333:+	ENSMUSG00000033335	Dnm2	Mutually exclusive exons
Dnm2/3	ENSMUSG00000033335;SE:9:21489794-21490658:21490669-21494504:+	ENSMUSG00000033335	Dnm2	Skipping exon
Crlf2	ENSMUSG00000033467;A3:5:109555660-109556019:109555627-109556019:-	ENSMUSG00000033467	Crlf2	Alternative 3' splice site
Trim13	ENSMUSG00000035235;AF:14:61598226:61598346-61599794:61599512:61599570-61599794:+	ENSMUSG00000035235	Trim13	Alternative first exon
ENSMUSG00000035778	ENSMUSG00000035778;AF:2:35432632-35445696:35445833:35432632-35461195:35461249:-	ENSMUSG00000035778	N/A	Alternative first exon
Palm	ENSMUSG00000035863;SE:10:79815241-79816792:79816923-79819041:+	ENSMUSG00000035863	Palm	Skipping exon
Paqr7	ENSMUSG00000037348;SE:4:134497036-134506523:134506717-134506803:+	ENSMUSG00000037348	Paqr7	Skipping exon
Scarb1	ENSMUSG00000037936;SE:5:125277865-125281105:125281233-125283899:-	ENSMUSG00000037936	Scarb1	Skipping exon
Lpar1	ENSMUSG00000038668;AF:4:58504781-58553134:58553357:58504781-58553730:58553898:-	ENSMUSG00000038668	Lpar1	Alternative first exon
Zmynd8	ENSMUSG00000039671;AF:2:165875775-165876285:165878437:165875775-165898916:165899016:-	ENSMUSG00000039671	Zmynd8	Alternative first exon
Zmynd8/1	ENSMUSG00000039671;AF:2:165875775-165884608:165884751:165875775-165898916:165899016:-	ENSMUSG00000039671	Zmynd8	Alternative first exon
Slc39a11	ENSMUSG00000041654;A5:11:113369898-113463951:113369898-113463972:-	ENSMUSG00000041654	Slc39a11	Alternative 5' splice site
Mat2b	ENSMUSG00000042032;AF:11:40687795-40692478:40692774:40687795-40694803:40695203:-	ENSMUSG00000042032	Mat2b	Alternative first exon
Hnrnpf	ENSMUSG00000042079;AF:6:117906849:117907208-117917470:117916981:117917071-117917470:+	ENSMUSG00000042079	Hnrnpf	Alternative first exon
Gprasp1	ENSMUSG00000043384;SE:X:135742978-135743563:135743614-135744499:+	ENSMUSG00000043384	Gprasp1	Skipping exon
1700019D03Rik	ENSMUSG00000043629;AF:1:52925734-52952615:52952844:52925734-52953197:52953350:-	ENSMUSG00000043629	1700019D03Rik	Alternative first exon
1700019D03Rik/1	ENSMUSG00000043629;AF:1:52925734-52952615:52952844:52925734-52963053:52963260:-	ENSMUSG00000043629	1700019D03Rik	Alternative first exon
Liph	ENSMUSG00000044626;SE:16:21968152-21974058:21974147-21976233:-	ENSMUSG00000044626	Liph	Skipping exon
Lrrc8d	ENSMUSG00000046079;AF:5:105699969:105700254-105732230:105700789:105701085-105732230:+	ENSMUSG00000046079	Lrrc8d	Alternative first exon
Immt	ENSMUSG00000052337;SE:6:71852867-71853173:71853268-71856912:+	ENSMUSG00000052337	Immt	Skipping exon
ENSMUSG00000054753	ENSMUSG00000054753;SE:7:3158429-3158555:3158657-3158755:-	ENSMUSG00000054753	N/A	Skipping exon
Usp46	ENSMUSG00000054814;AF:5:74037113-74065647:74065748:74037113-74068250:74068431:-	ENSMUSG00000054814	Usp46	Alternative first exon
Fbxo6	ENSMUSG00000055401;AF:4:148149666-148151614:148151913:148149666-148152013:148152135:-	ENSMUSG00000055401	Fbxo6	Alternative first exon
Gmfg	ENSMUSG00000060791;AF:7:28437447:28437574-28441434:28440927:28441041-28441434:+	ENSMUSG00000060791	Gmfg	Alternative first exon
Tmed5	ENSMUSG00000063406;AL:5:108117661:108119408-108130018:108129467:108129552-108130018:-	ENSMUSG00000063406	Tmed5	Alternative last exon
Jakmip1	ENSMUSG00000063646;AF:5:37047432:37047545-37085236:37050857:37050975-37085236:+	ENSMUSG00000063646	Jakmip1	Alternative first exon
Pym1	ENSMUSG00000064030;AF:10:128747879:128747998-128765147:128748455:128748566-128765147:+	ENSMUSG00000064030	Pym1	Alternative first exon
Trim6	ENSMUSG00000072244;AF:7:104218793:104218883-104225507:104219429:104219537-104225507:+	ENSMUSG00000072244	Trim6	Alternative first exon
ENSMUSG00000086454	ENSMUSG00000086454;A5:2:104559410-104559724:104559206-104559724:+	ENSMUSG00000086454	N/A	Alternative 5' splice site
ENSMUSG00000086454/1	ENSMUSG00000086454;A5:2:104559484-104559724:104559410-104559724:+	ENSMUSG00000086454	N/A	Alternative 5' splice site
