# Supplementary material for: Conserved regulation of RNA processing in somatic cell reprogramming
Source: BMC Genomics. 2019 Jan 31;20:100. doi: 10.1186/s12864-019-5438-2 (PMC6357513; doi:10.1186/s12864-019-5438-2)
Supplement: Supplementary file 15 — Table of primers and PCR assays. The XLSX spreadsheet file contains a list of all primers used for the cloning of transgenes into retroviral vectors, qRT-PCR assays for pluripotency, differentiation, epithelial and mesenchymal markers, genomic PCR reactions for transgenes derived from iPSC clones, and Cd44 RT-PCR reactions. (XLSX 7 kb) [file 12864_2019_5438_MOESM15_ESM.xlsx]

## Sheet: Sheet1
Gene	Forward primer (5'-3')	Reverse Primer(5'-3')
Cloning (pENTR2B vector)
Esrp1	AAAAGAATTCACCATGACGGCGTCTCCGGATTACTTGGTG	CCCCGAATTCTTAAATACAAACCCATTCTTTGGGTA
Esrp2	CCCCGAATTCACCATGACTCCGCCGCCGCCGCCGCCCCCA	GGAAGAATTCCTACAAACACACCCACTCCTTAGGGGCT
Renilla Luciferase	TGCACGCAAAGAATTCACCATGGCTTCCAAGGTGTACGACCCCGAGC	TGCACGCAAAAGAATTCTTACTGCTCGTTCTTCAGCACGCGCTCC
qRT-PCR
Afp	GTGAGCATTGCCTCCACGTGCTG	GTGACAGCCGCCAGCTGCTCCTC
Cdh1	GGTCATCAGTGTGCTCACCTCT	GCTGTTGTGCTCAAGCCTTCAC
Cdh2	CCTCCAGAGTTTACTGCCATGAC	CCACCACTGATTCTGTATGCCG
Esrp1	CCCCAGGTTCGCCTAATAGT	AGTCCATCCTCGGTTGCATA
Esrp2	TCCTACTGCCTTGGCCTCTA	AGGGGCTTGTAACACAGTGC
Gapdh	ATGTGTCCGTCGTGGATCTG	TGAAGTCGCAGGAGACAACC
Gata4	CAGCAGCAGCAGTGAAGAGATG	ACCAGGCTGTTCCAAGAGTCC
Gata6	TCTACACAAGCGACCACCTCAG	GCCAGAGCACACCAAGAATCC
Hand1	CACCACCTACCACCGCAGTA	CCTTCTTGGGTCCTGAGCCTTT
Klf-4	GCGAACTCACACAGGCGAGAAACC	TCGCTTCCTCTTCCTCCGACACA
c-Myc	TGACCTAACTCGAGGAGGAGCTGGAATC	AAGTTTGAGGCAGTTAAAATTATGGCTGAAGC
Nestin	TCTGGAAGTCAACAGAGGTGG	ACGGAGTCTTGTTCACCTGC
Oct3/4	TCTTTCCACCAGGCCCCCGGCTC	TGCGGGCGGACATGGGGAGATCC
Pax6	ACCAGTGTCTACCAGCCAATCC	GCACGAGTATGAGGAGGTCTGA
Rex1	ATGCTACGTTCTACCGGCTTC	TCTGGGTTGTACGGGTCATAG
Sma	GAGAAGAGCTACGAACTGCCTGAC	CACATCTGCTGGAAGGTAGACAG
Sox2	TAGAGCTAGACTCCGGGCGATGA	TTGCCTTAAACAAGACCACGAAA
Tert	TCTACCGCACTTTGGTTGCC	CAGCACGTTTCTCTCGTTGC
RT-PCR
Cd44	GGAGCACCTTGGCCACCA	TGAGCTCACTGGGTTTCCTG
Genomic PCR
Esrp1	GGATCTAGCTAGTTAATTAAGGATC	GGGATGCAAGATCTGCCTAATG
Esrp2	GGATCTAGCTAGTTAATTAAGGATC	CCAGCTGTGAGAACTGTTGCAG
Renilla Luciferase	GGATCTAGCTAGTTAATTAAGGATC	CCAAGCGGTGAGGTACTTGTAG
