# Supplementary material for: Conserved regulation of RNA processing in somatic cell reprogramming
Source: BMC Genomics. 2019 Jan 31;20:100. doi: 10.1186/s12864-019-5438-2 (PMC6357513; doi:10.1186/s12864-019-5438-2)
Supplement: Supplementary file 16 — Raw data. Raw data values for relevant experiments are summarized in an XLSX spreadsheet. Data from each figure panel is presented in a single sheet. Labels correspond to those used in the figures. (XLSX 56 kb) [file 12864_2019_5438_MOESM16_ESM.xlsx]

## Sheet: Fig3A
Number of Nanog positive colonies
Transgene	Replicate 1			Replicate 2			Replicate 3			Mean	SD
Transgene	Well 1*	Well 2*	Mean	Well 1*	Well 2*	Mean	Well 1*	Well 2*	Mean
No transduction	109	119	114	144	122	133	104	121	112.5	119.833	11.4273
Luciferase	118	135	126.5	136	124	130	107	116	111.5	122.667	9.82768
Esrp1	171	189	180	195.333	219.333	207.333	174	205	189.5	192.278	13.8766
Esrp2	205	242	223.5	238.667	270.667	254.667	205	228	216.5	231.556	20.3187
* means of counting 3 times

## Sheet: Fig3D
Percentage of mOrange positive cells per population (measured by flow cytometry)
Transgene	Replicate	Day 2				Day 5
		ICAM+/CD44+	ICAM-/CD44+	ICAM-/CD44-	ICAM+/CD44-	ICAM+/CD44+	ICAM-/CD44+	ICAM-/CD44-	ICAM+/CD44-
Luciferase	1	36.9	62.6	0.25	0.26	6.15	64.9	26.8	2.1
Luciferase	2	28.1	39.4	26.3	6.2	8.1	58.7	31.5	1.7
Luciferase	3	25.8	72.2	1.48	0.548	6.66	72.4	19	1.92
Mean		30.2667	58.0667	9.34333	2.336	6.97	65.3333	25.7667	1.90667
Standard Deviation		5.85861	16.8634	14.6978	3.34942	1.01129	6.86027	6.31374	0.200333
Esrp1	1	48.4	50.7	0.36	0.54	5.75	41	48.2	5.07
Esrp1	2	22.7	22.7	41.1	13.5	4.2	29.8	62.1	3.9
Esrp1	3	21.4	63.3	13.1	2.17	4.14	53.5	39	3.35
Mean		30.8333	45.5667	18.1867	5.40333	4.69667	41.4333	49.7667	4.10667
Standard Deviation		15.2271	20.7811	20.8409	7.05912	0.912707	11.8559	11.6294	0.878427
Esrp2	1	30.8	67.2	1.58	0.37	5.18	41.1	49.2	4.51
Esrp2	2	22.3	19.1	43.4	15.2	3.8	20.6	69.4	6.2
Esrp2	3	21.5	65.9	10.9	1.65	5.08	54.6	37.2	3.13
Mean		24.8667	50.7333	18.6267	5.74	4.68667	38.7667	51.9333	4.61333
Standard Deviation		5.15396	27.403	21.9546	8.21756	0.769502	17.1197	16.2731	1.53761

## Sheet: Fig3E
qPCR analysis for Figure S3E
Sample	Target	CT, rep 1	CT, rep 2	CT, rep 3	Mean CT	SD CT	ΔCT	SD ΔCT	ΔΔCT	FD	FD-	FD+
Esrp1, Day 2	Cdh1	26.4995	26.2531	26.3589	26.3705	0.123602	9.01066	0.143696	-1.23012	2.34586	2.12347	2.59155
Esrp1, Day 2	Gapdh	17.4438	17.3089	17.3268	17.3599	0.0732879	0	0.103645	0	1	0.930679	1.07448
Esrp2, Day 2	Cdh1	25.7129	25.6714	25.6258	25.67	0.0435986	8.74648	0.18924	-1.49429	2.81726	2.47093	3.21214
Esrp2, Day 2	Gapdh	17.116	16.9057	16.749	16.9236	0.184149	0	0.260426	0	1	0.834841	1.19783
Luciferase, Day 2	Cdh1	27.7399	27.8964	27.6827	27.773	0.110587	10.5582	0.130237	0.317382	0.802525	0.733252	0.878342
Luciferase, Day 2	Gapdh	17.1893	17.1625	17.2927	17.2148	0.0687908	0	0.0972848	0	1	0.934791	1.06976
No transduction, Day 2	Cdh1	27.5732	27.56	27.5478	27.5604	0.0126863	10.2408	0.250527	0	1	0.840589	1.18964
No transduction, Day 2	Gapdh	17.1401	17.6054	17.2132	17.3196	0.250205	0	0.353844	0	1	0.782497	1.27796
Esrp1, Day 5	Cdh1	24.5893	24.3868	24.2177	24.3979	0.186044	6.26644	0.333682	-1.84279	3.58704	2.84635	4.52048
Esrp1, Day 5	Gapdh	17.9856	17.9579	18.451	18.1315	0.277004	0	0.391743	0	1	0.762208	1.31198
Esrp2, Day 5	Cdh1	22.9301	23.082	22.8075	22.9399	0.137488	5.11233	0.192844	-2.9969	7.98282	6.984	9.12448
Esrp2, Day 5	Gapdh	17.8617	17.9424	17.6785	17.8275	0.135226	0	0.191239	0	1	0.875853	1.14174
Luciferase, Day 5	Cdh1	25.5104	25.4847	25.4932	25.4961	0.0130858	7.51602	0.208392	-0.593208	1.5086	1.30569	1.74303
Luciferase, Day 5	Gapdh	17.9515	17.7879	18.2009	17.9801	0.207981	0	0.294129	0	1	0.815565	1.22614
No transduction, Day 5	Cdh1	25.8644	25.8139	25.811	25.8298	0.029999	8.10923	0.125629	0	1	0.916604	1.09098
No transduction, Day 5	Gapdh	17.715	17.8452	17.6014	17.7205	0.121995	0	0.172527	0	1	0.887287	1.12703

## Sheet: Fig3F
qPCR analysis for Figure S3E
Sample	Target	CT, rep 1	CT, rep 2	CT, rep 3	Mean CT	SD CT	ΔCT	SD ΔCT	ΔΔCT	FD	FD-	FD+
Esrp1, Day 2	Cdh2	27.0127	26.3893	26.2152	26.5391	0.419348	9.08268	0.423144	0.670574	0.628257	0.468552	0.842396
Esrp1, Day 2	Gapdh	17.3925	17.5001	17.4766	17.4564	0.0565514	0	0.0799757	0	1	0.946074	1.057
Esrp2, Day 2	Cdh2	26.6464	26.5565	26.6793	26.6274	0.0635652	9.099	0.380788	0.686889	0.621192	0.477086	0.808824
Esrp2, Day 2	Gapdh	17.8564	17.61	17.1189	17.5284	0.375445	0	0.530959	0	1	0.692094	1.44489
Luciferase, Day 2	Cdh2	26.1454	26.2309	26.1848	26.187	0.0428295	8.74418	0.311936	0.332069	0.794397	0.639934	0.986142
Luciferase, Day 2	Gapdh	17.5736	17.665	17.09	17.4429	0.308982	0	0.436967	0	1	0.738686	1.35375
No transduction, Day 2	Cdh2	25.5593	25.5388	25.9884	25.6955	0.253848	8.41211	0.294444	0	1	0.815387	1.22641
No transduction, Day 2	Gapdh	17.1231	17.4183	17.3087	17.2834	0.149193	0	0.210991	0	1	0.863944	1.15748
Esrp1, Day 5	Cdh2	29.9529	29.9574	29.9418	29.9507	0.00804171	12.0476	0.0971022	0.957401	0.514984	0.481463	0.550839
Esrp1, Day 5	Gapdh	17.7934	17.9764	17.9394	17.9031	0.0967687	0	0.136852	0	1	0.909502	1.0995
Esrp2, Day 5	Cdh2	29.798	29.9	29.9421	29.88	0.0740639	12.2903	0.32491	1.20009	0.435248	0.34748	0.545186
Esrp2, Day 5	Gapdh	17.8698	17.6527	17.2466	17.5897	0.316355	0	0.447394	0	1	0.733366	1.36358
Luciferase, Day 5	Cdh2	29.8247	29.796	29.7344	29.785	0.0461687	11.6171	0.0567795	0.526836	0.694075	0.667289	0.721936
Luciferase, Day 5	Gapdh	18.1356	18.2017	18.1665	18.1679	0.0330509	0	0.0467411	0	1	0.968121	1.03293
No transduction, Day 5	Cdh2	28.7801	28.7956	28.7753	28.7836	0.0106467	11.0902	0.108718	0	1	0.927412	1.07827
No transduction, Day 5	Gapdh	17.6508	17.8164	17.613	17.6934	0.108195	0	0.153011	0	1	0.899371	1.11189

## Sheet: Fig4E
RT-PCR quantification with AzureSpot
Transcript ID	Transcript type	Source	Length of fragment	Day 0																Day 2																Day 5
				E1				E2				Luc				NT				E1				E2				Luc				NT				E1				E2				Luc				NT
				Rep 1	Rep 2	Mean	SD	Rep 1	Rep 2	Mean	SD	Rep 1	Rep 2	Mean	SD	Rep 1	Rep 2	Mean	SD	Rep 1	Rep 2	Mean	SD	Rep 1	Rep 2	Mean	SD	Rep 1	Rep 2	Mean	SD	Rep 1	Rep 2	Mean	SD	Rep 1	Rep 2	Mean	SD	Rep 1	Rep 2	Mean	SD	Rep 1	Rep 2	Mean	SD	Rep 1	Rep 2
CD002	CD44s	Ensembl	312	89.844	84.495	87.1695	3.78231	90.769	80.759	85.764	7.07814	87.467	78.118	82.7925	6.61074	88.122	77.679	82.9005	7.38432	11.685	9.854	10.7695	1.29471	6.118	7.091	6.6045	0.688015	23.989	16.14	20.0645	5.55008	20.274	24.537	22.4055	3.0144	16.306	14.472	15.389	1.29683	14.124	14.117	14.1205	0.00494975	15.857	23.597	19.727	5.47301	18.393	26.038
CD006	CD44v	Ensembl	519	6.319	11.887	9.103	3.93717	6.874	15.953	11.4135	6.41982	7.033	15.491	11.262	5.98071	7.937	16.934	12.4355	6.36184	0	0	0	0	0	0	0	0	0	0	0	0	0	0	0	0	0	0	0	0	0	0	0	0	0	0	0	0	0	0
CD008	CD44v	Ensembl	609	0	0	0	0	0	0	0	0	0	0	0	0	0	0	0	0	7.413	3.749	5.581	2.59084	3.546	2.366	2.956	0.834386	3.799	1.96	2.8795	1.30037	2.431	1.439	1.935	0.70145	9.677	5.971	7.824	2.62054	9.814	5.284	7.549	3.20319	12.739	4.922	8.8305	5.52745	9.948	4.764
CD007	CD44v	Ensembl	711	0	0	0	0	0	0	0	0	0	0	0	0	0	0	0	0	9.568	4.687	7.1275	3.45139	8.104	5.507	6.8055	1.83636	7.002	3.422	5.212	2.53144	5.425	1.764	3.5945	2.58872	16.823	16.202	16.5125	0.439113	16.592	16.62	16.606	0.019799	15.871	17.338	16.6045	1.03733	13.04	14.786
CD201	CD44v	Ensembl	837	0	0	0	0	0	0	0	0	0	0	0	0	0	0	0	0	11.703	9.524	10.6135	1.54079	9.496	6.238	7.867	2.30375	9.733	5.963	7.848	2.66579	7.921	4.245	6.083	2.59932	14.771	18.249	16.51	2.45932	14.501	15.734	15.1175	0.871863	9.95	18.162	14.056	5.80676	12.803	14.272
CD003	CD44v	Ensembl	957	0	0	0	0	0	0	0	0	0	0	0	0	0	0	0	0	13.046	12.421	12.7335	0.441942	12.202	11.395	11.7985	0.570635	16.527	13.119	14.823	2.40982	13.2	7.17	10.185	4.26385	13.589	18.602	16.0955	3.54473	10.498	19.565	15.0315	6.41134	13.044	17.263	15.1535	2.98328	13.78	15.84
CD004	CD44v	Ensembl	1188	0	0	0	0	0	0	0	0	0	0	0	0	0	0	0	0	10.613	14.541	12.577	2.77752	17.486	13.105	15.2955	3.09783	13.827	13.046	13.4365	0.55225	17.186	14.821	16.0035	1.67231	10.434	10.5	10.467	0.046669	7.807	10.347	9.077	1.79605	10.063	8.647	9.355	1.00126	9.115	9.024
X3	predicted CD44v	RefSeq	1314	0	0	0	0	0	0	0	0	0	0	0	0	0	0	0	0	10.398	11.203	10.8005	0.569221	12.682	12.925	12.8035	0.171827	0	0	0	0	19.505	0	9.7525	13.7921	0	5.64	2.82	3.98808	4.85	4.73	4.79	0.0848528	6.86	0	3.43	4.85075	7.566	3.819
X2	predicted CD44v	RefSeq	1431	0	0	0	0	0	0	0	0	0	0	0	0	0	0	0	0	15.226	14.283	14.7545	0.666802	14.642	14.333	14.4875	0.218496	13.71	14.567	14.1385	0.605991	0	18.144	9.072	12.8297	9.198	3.459	6.3285	4.05809	6.669	5.792	6.2305	0.620133	8.429	4.642	6.5355	2.67781	7.317	3.306
CD001	CD44v	Ensembl	1557	3.837	3.619	3.728	0.154149	2.357	3.288	2.8225	0.658316	5.5	6.391	5.9455	0.630032	3.941	5.387	4.664	1.02248	10.349	11.641	10.995	0.913582	15.724	18.742	17.233	2.13405	11.411	20.982	16.1965	6.76772	14.056	19.618	16.837	3.93293	0	0	0	0	6.954	2.244	4.599	3.33047	0	0	0	0	0	0
CD44s				89.844	84.495	87.1695	3.78231	90.769	80.759	85.764	7.07814	87.467	78.118	82.7925	6.61074	88.122	77.679	82.9005	7.38432	11.685	9.854	10.7695	1.29471	6.118	7.091	6.6045	0.688015	23.989	16.14	20.0645	5.55008	20.274	24.537	22.4055	3.0144	16.306	14.472	15.389	1.29683	14.124	14.117	14.1205	0.00494975	15.857	23.597	19.727	5.47301	18.393	26.038
CD44v				10.156	15.506	12.831	3.78302	9.231	19.241	14.236	7.07814	12.533	21.882	17.2075	6.61074	11.878	22.321	17.0995	7.38432	62.692	56.563	59.6275	4.33386	66.558	57.353	61.9555	6.50892	62.299	58.492	60.3955	2.69196	60.219	49.057	54.638	7.89273	65.294	69.524	67.409	2.99106	66.166	69.794	67.98	2.56538	61.667	66.332	63.9995	3.29865	58.686	58.686
predicted CD44v				0	0	0	0	0	0	0	0	0	0	0	0	0	0	0	0	25.624	25.486	25.555	0.0975807	27.324	27.258	27.291	0.046669	13.71	14.567	14.1385	0.605991	19.505	18.144	18.8245	0.962372	9.198	9.099	9.1485	0.0700036	11.519	10.522	11.0205	0.704985	15.289	4.642	9.9655	7.52857	14.883	7.125
[truncated: 2 more columns]

## Sheet: FigS7A
qPCR analysis for Figure S7D
Transgene	Target	CT, rep 1	CT, rep 2	CT, rep 3	Mean CT	SD CT	ΔCT	SD ΔCT	ΔΔCT	FD	FD-	FD+
Esrp1	Esrp1	17.32	17.51	17.67	17.5	0.175214	-0.433333	0.196808	-6.77667	109.643	95.661	125.668
Esrp1	Gapdh	17.98	17.99	17.83	17.9333	0.0896289	0	0.126754	0	1	0.91589	1.09183
Esrp2	Esrp2	16.77	16.81	16.52	16.7	0.157162	-1.86	0.160935	-6.61	97.6806	87.3699	109.208
Esrp2	Gapdh	18.58	18.58	18.52	18.56	0.034641	0	0.0489898	0	1	0.966613	1.03454
No transduction	Esrp1	24.51	24.24	24.42	24.39	0.137477	6.34333	0.138323	0	1	0.908574	1.10063
No transduction	Esrp2	22.72	22.87	22.8	22.7967	0.0750555	4.75	0.0765942	0	1	0.948294	1.05453
No transduction	Gapdh	18.03	18.05	18.06	18.0467	0.0152753	0	0.0216025	0	1	0.985138	1.01509

## Sheet: FigS7C
qPCR analysis for Figure S7C
Sample	Target	CT, rep 1	CT, rep 2	CT, rep 3	Mean CT	SD CT	ΔCT	SD ΔCT	ΔΔCT	FD	FD-	FD+
ESC	Oct4	21.6242	21.3983	21.5114	21.5113	0.112932	5.48407	0.149784	0	1	0.901385	1.1094
ESC	Sox2	20.6788	20.5924	20.5898	20.6203	0.0506841	4.59307	0.110682	0	1	0.92615	1.07974
ESC	Klf4	34.908	35.0536	34.8566	34.9394	0.102211	18.9121	0.141876	0	1	0.90634	1.10334
ESC	cMyc	28.6654	28.527	28.4753	28.5559	0.0983115	12.5287	0.139093	0	1	0.90809	1.10121
ESC	Tert	25.7249	25.9375	25.9936	25.8853	0.141763	9.85808	0.172565	0	1	0.887264	1.12706
ESC	Rex1	28.96	29.0344	29.2382	29.0776	0.144019	13.0503	0.174422	0	1	0.886122	1.12851
ESC	Gapdh	16.1	15.9153	16.0664	16.0272	0.0983955	0	0.139152	0	1	0.908053	1.10126
NT	Oct4	21.7037	21.7145	21.6954	21.7045	0.00957576	5.24491	0.205043	-0.239151	1.1803	1.02392	1.36055
NT	Sox2	20.9261	20.9033	20.8715	20.9003	0.0274536	4.44069	0.206651	-0.152381	1.1114	0.963081	1.28257
NT	Klf4	35.05	35.2982	35.33	35.226	0.153299	18.7664	0.255835	-0.145713	1.10628	0.926509	1.32092
NT	cMyc	28.9124	28.8902	28.8636	28.8887	0.024432	12.4291	0.206272	-0.099545	1.07144	0.928693	1.23612
NT	Tert	26.699	26.639	26.6265	26.6548	0.038747	10.1952	0.208452	0.337112	0.791625	0.685124	0.914681
NT	Rex1	30.5051	30.5852	30.5601	30.5501	0.0409394	14.0905	0.208871	1.04019	0.486263	0.420721	0.562014
NT	Gapdh	16.2548	16.6644	16.4596	16.4596	0.20482	0	0.289659	0	1	0.818096	1.22235
Luc	Oct4	21.5689	21.7834	21.8829	21.7451	0.16044	5.23481	0.282069	-0.24926	1.1886	0.977515	1.44526
Luc	Sox2	20.7972	20.8818	20.9302	20.8697	0.0673316	4.35946	0.241569	-0.233613	1.17578	0.994501	1.39009
Luc	Klf4	35.2159	35.6778	35.3229	35.4056	0.241786	18.8953	0.335086	-0.0168453	1.01174	0.802048	1.27627
Luc	cMyc	28.9758	28.9196	28.8984	28.9313	0.0399975	12.421	0.235418	-0.107682	1.0775	0.915266	1.26848
Luc	Tert	26.2323	26.1802	26.2966	26.2364	0.0582992	9.72608	0.239209	-0.131999	1.09581	0.928382	1.29343
Luc	Rex1	29.3529	29.5502	29.6586	29.5206	0.154987	13.0103	0.279004	-0.0400283	1.02813	0.847347	1.24749
Luc	Gapdh	16.2782	16.7422	16.5104	16.5103	0.231996	0	0.328091	0	1	0.79659	1.25535
E1	Oct4	21.4201	21.553	21.5201	21.4977	0.0692236	5.17053	0.165317	-0.31354	1.24275	1.1082	1.39364
E1	Sox2	21.6151	21.0826	21.32	21.3392	0.26679	5.01206	0.306128	0.418991	0.747948	0.604947	0.924751
E1	Klf4	35.5051	35.1493	35.3547	35.3364	0.178598	19.0092	0.233313	0.0970762	0.934926	0.795322	1.09903
E1	cMyc	28.6246	28.7735	28.5777	28.6586	0.10221	12.3314	0.181616	-0.197245	1.14651	1.01089	1.30032
E1	Tert	26.5986	26.3956	26.2493	26.4145	0.175397	10.0873	0.230872	0.229234	0.853088	0.726933	1.00114
E1	Rex1	29.4783	29.4951	29.5423	29.5053	0.0332145	13.1781	0.153756	0.127773	0.915243	0.822719	1.01817
E1	Gapdh	16.177	16.4773	16.3272	16.3272	0.150126	0	0.21231	0	1	0.863154	1.15854
E2	Oct4	21.6525	21.9897	21.8829	21.8417	0.172344	5.3185	0.174946	-0.16557	1.12161	0.993522	1.26621
E2	Sox2	20.9797	20.9683	20.99	20.9793	0.0108553	4.45613	0.0319645	-0.136936	1.09957	1.07547	1.1242
E2	Klf4	35.3185	35.7069	35.5154	35.5136	0.194217	18.9904	0.19653	0.0782568	0.947201	0.826572	1.08543
E2	cMyc	29.1203	29.089	29.2021	29.1371	0.0583733	12.6139	0.0656608	0.0852607	0.942614	0.900675	0.986506
E2	Tert	26.2297	26.1992	26.2194	26.2161	0.0155485	9.69292	0.0338474	-0.165158	1.12129	1.09529	1.14791
E2	Rex1	29.5037	29.5808	29.5316	29.5387	0.0390224	13.0155	0.0492609	-0.0348149	1.02443	0.990037	1.06001
E2	Gapdh	16.5552	16.4956	16.5188	16.5232	0.0300648	0	0.0425181	0	1	0.970959	1.02991

## Sheet: FigS7D
qPCR analysis for Figure S7D
Sample	Target	CT, rep 1	CT, rep 2	CT, rep 3	Mean CT	SD CT	ΔCT	SD ΔCT	ΔΔCT	FD	FD-	FD+
ESC (differentiated)	Gata4	23.6522	23.7728	23.834	23.753	0.0924947	6.77512	0.117367	-4.13034	17.5129	16.1446	18.9971
ESC (differentiated)	Gata6	22.4564	22.4333	22.4928	22.4608	0.0300298	5.48294	0.0782407	-4.35624	20.4814	19.4002	21.6228
ESC (differentiated)	AFP	21.3679	21.3828	21.245	21.3319	0.075606	4.35402	0.104576	-6.55957	94.3249	87.7296	101.416
ESC (differentiated)	Hand1	23.6937	23.709	23.6707	23.6911	0.0192553	6.71325	0.0747702	-5.14644	35.4188	33.6299	37.3028
ESC (differentiated)	Sma	23.7475	23.9712	23.9826	23.9004	0.132538	6.92253	0.15095	-4.05526	16.6247	14.9732	18.4585
ESC (differentiated)	Nestin	23.1419	22.8484	23.0271	23.0058	0.147877	6.0279	0.164582	-5.86075	58.1114	51.8463	65.1337
ESC (differentiated)	Pax6	22.5016	22.7986	22.5478	22.616	0.159797	5.63808	0.175371	-5.77835	54.8854	48.6032	61.9797
ESC (differentiated)	Gapdh	16.8988	17.0403	16.9946	16.9779	0.0722483	0	0.102174	0	1	0.931628	1.07339
NT	Gata4	24.6128	24.6267	24.6526	24.6307	0.0201773	6.74782	0.0497054	-4.15764	17.8474	17.243	18.473
NT	Gata6	22.3785	22.3119	22.3655	22.352	0.035283	4.4691	0.0575186	-5.37008	41.3577	39.7412	43.0399
NT	AFP	23.6153	23.7217	23.7264	23.6878	0.062856	5.80493	0.0775524	-5.10866	34.5032	32.6975	36.4087
NT	Hand1	25.683	25.6583	25.7113	25.6842	0.0265007	7.80134	0.0525907	-4.05835	16.6604	16.064	17.2789
NT	Sma	24.7947	24.7842	24.7514	24.7767	0.0225663	6.89388	0.0507221	-4.08391	16.9582	16.3723	17.565
NT	Nestin	23.8396	24.0136	23.9246	23.9259	0.0870176	6.04308	0.0981609	-5.84557	57.5031	53.7207	61.5517
NT	Pax6	24.5004	24.4269	24.4161	24.4478	0.0458919	6.56496	0.0645722	-4.85148	28.8695	27.6059	30.191
NT	Gapdh	17.8305	17.9062	17.9119	17.8829	0.0454257	0	0.0642417	0	1	0.956448	1.04554
Luc	Gata4	24.6495	24.557	24.4908	24.5657	0.0797081	7.05235	0.236288	-3.85311	14.4511	12.2679	17.0228
Luc	Gata6	22.7369	22.7109	22.708	22.7186	0.0158986	5.20521	0.223006	-4.63398	24.8294	21.2733	28.98
Luc	AFP	22.0823	22.3433	22.0964	22.174	0.146797	4.66058	0.266511	-6.25301	76.2685	63.4041	91.743
Luc	Hand1	25.2299	25.2448	25.2849	25.2532	0.0284261	7.73982	0.224247	-4.11987	17.3862	14.8833	20.31
Luc	Sma	24.7996	24.8804	24.9686	24.8828	0.0845212	7.36945	0.237955	-3.60834	12.196	10.3416	14.383
Luc	Nestin	23.9169	23.9148	23.9287	23.9201	0.00748499	6.40676	0.222564	-5.48189	44.6904	38.3015	52.145
Luc	Pax6	25.2736	25.2203	25.1885	25.2275	0.0430338	7.71406	0.226563	-3.70237	13.0174	11.1256	15.2309
Luc	Gapdh	17.4575	17.3242	17.7584	17.5134	0.222438	0	0.314575	0	1	0.804088	1.24365
E1	Gata4	24.01	24.1405	23.8217	23.9907	0.160267	7.0202	0.161234	-3.88527	14.7768	13.2143	16.5241
E1	Gata6	22.0988	21.8314	21.8518	21.9273	0.148806	4.95679	0.149846	-4.8824	29.495	26.5853	32.7233
E1	AFP	21.4213	21.2816	21.4161	21.373	0.079189	4.40244	0.0811279	-6.51115	91.2119	86.2243	96.4881
E1	Hand1	24.7418	24.799	24.7749	24.7719	0.0287385	7.80133	0.0337157	-4.05835	16.6604	16.2756	17.0544
E1	Sma	24.1006	23.9795	23.7415	23.9405	0.182705	6.96996	0.183553	-4.00783	16.087	14.1651	18.2697
E1	Nestin	23.2011	23.1871	23.2256	23.2046	0.0195042	6.23406	0.0262918	-5.65459	50.3735	49.4638	51.3
E1	Pax6	22.7171	22.5916	22.6869	22.6652	0.0654958	5.69466	0.0678273	-5.72177	52.7746	50.3509	55.315
E1	Gapdh	16.9716	16.9876	16.9524	16.9705	0.0176308	0	0.0249337	0	1	0.982866	1.01743
E2	Gata4	24.5334	24.3845	24.357	24.425	0.0949217	6.74794	0.10059	-4.15753	17.846	16.6441	19.1347
E2	Gata6	22.7395	22.6915	22.4708	22.6339	0.143271	4.95687	0.147088	-4.88232	29.4934	26.6346	32.659
E2	AFP	21.8443	21.6993	21.7982	21.7806	0.0740718	4.10353	0.0812092	-6.81006	112.21	106.068	118.708
E2	Hand1	25.5226	25.7647	25.6523	25.6466	0.121173	7.96952	0.125663	-3.89017	14.8272	13.5903	16.1766
E2	Sma	25.2656	25.4121	24.9522	25.21	0.234938	7.53293	0.237285	-3.44487	10.8895	9.238	12.8362
E2	Nestin	24.0877	24.1054	23.9462	24.0464	0.0872524	6.36939	0.0933878	-5.51926	45.8632	42.9884	48.9301
E2	Pax6	24.8003	24.8554	24.8298	24.8285	0.0275779	7.15143	0.0432301	-4.265	19.2261	18.6586	19.811
E2	Gapdh	17.6438	17.7104	17.6769	17.6771	0.0332912	0	0.0470809	0	1	0.967893	1.03317
ESC (control)	Gata4	28.1926	28.1511	28.159	28.1676	0.022033	10.9055	0.106932	0	1	0.92856	1.07694
ESC (control)	Gata6	27.3518	26.941	27.0112	27.1013	0.219718	9.83919	0.243362	0	1	0.844774	1.18375
ESC (control)	AFP	27.869	28.2629	28.3953	28.1757	0.273736	10.9136	0.293053	0	1	0.816173	1.22523
ESC (control)	Hand1	28.9981	29.0676	29.2997	29.1218	0.157952	11.8597	0.189467	0	1	0.876929	1.14034
ESC (control)	Sma	27.8307	28.5983	28.2908	28.2399	0.386321	10.9778	0.400241	0	1	0.757732	1.31973
ESC (control)	Nestin	28.8935	29.1082	29.4507	29.1508	0.281047	11.8886	0.299894	0	1	0.812312	1.23105
ESC (control)	Pax6	28.5657	28.869	28.601	28.6786	0.165866	11.4164	0.196114	0	1	0.872899	1.14561
ESC (control)	Gapdh	17.2281	17.3795	17.1788	17.2621	0.104638	0	0.14798	0	1	0.902513	1.10802
